# Supplementary material for: Genomic solutions to metadata challenges: a case study on the 1000 Bull Genomes Project
Source: Genet Sel Evol. 2026 Jul 24;58:36. doi: 10.1186/s12711-026-01061-w (PMC13401786; doi:10.1186/s12711-026-01061-w)
Supplement: Supplementary file 2 — Supplementary Material 2. [file 12711_2026_1061_MOESM2_ESM.csv]

Metadata breed	BioSample breed	No. samples	Misassignments in metadata	Misassignments in BioSamples	BioSample ID
Crossbreed	Composite	18	0	1	SAMN02842703
Charolais	Simmental	14	14	0	SAMN02941201,SAMN02941229,SAMN02941222, SAMN02941190,SAMN02941191,SAMN02941192,SAMN02941193,SAMN02941194,SAMN02941195,SAMN02941196,SAMN02941197,SAMN02941198,SAMN02941199,SAMN02941225
Brown Swiss	Fleckvieh	2	2	0	SAMEA6272130,SAMEA6272131
BeltedCattle	Galloway	1	1	0	SAMEA4051549
Beefmaster	Gelbvieh	1	1	0	SAMN05216050
Simmental	Holstein	1	0	1	SAMEA6528880
Holstein	Simmental	2	0	2	SAMEA19309918, SAMEA19310668
SwissFleckvieh	Holstein	1	0	1	SAMEA6528896
SwissFleckvieh	SimmentalxHolstein	0	0	0	SAMEA5159762
