# Supplementary material for: Genomic solutions to metadata challenges: a case study on the 1000 Bull Genomes Project
Source: Genet Sel Evol. 2026 Jul 24;58:36. doi: 10.1186/s12711-026-01061-w (PMC13401786; doi:10.1186/s12711-026-01061-w)
Supplement: Supplementary file 3 — Supplementary Material 3. [file 12711_2026_1061_MOESM3_ESM.csv]

Missing positions on Y-chromosome	Metadata sex	BioSample sex	Assigned sex by y-chromosome	BioSample ID
49963	M	F	M	SAMEA5714967
55799	F	M	M	SAMEA6528883
60968	F	M	M	SAMEA4644757
289320	F	M	F	SAMEA33004918
291535	M	F	F	SAMEA6528882
291598	F	M	F	SAMEA5159845
291874	F	M	F	SAMEA5564725
291876	F	M	F	SAMEA5159847
292033	F	M	F	SAMEA5159860
292257	F	M	F	SAMEA6528880
293922	F	M	F	SAMEA6528880
