# Supplementary material for: Genomic solutions to metadata challenges: a case study on the 1000 Bull Genomes Project
Source: Genet Sel Evol. 2026 Jul 24;58:36. doi: 10.1186/s12711-026-01061-w (PMC13401786; doi:10.1186/s12711-026-01061-w)
Supplement: Supplementary file 4 — Supplementary Material 4. [file 12711_2026_1061_MOESM4_ESM.csv]

BioSampleID	Breed	Species	Sex
SAMEA5064546	NorwegianRed	Taurus	M
SAMEA5064547	NorwegianRed	Taurus	M
SAMN05803884	AngusLowline	Taurus	F
SAMN05803885	AngusLowline	Taurus	F
SAMN05803886	AngusLowline	Taurus	M
SAMN05803887	AngusLowline	Taurus	M
SAMN02142985	Angus	Taurus	M
SAMN02142982	Angus	Taurus	M
SAMN02142986	Angus	Taurus	M
SAMN02842714	Angus	Taurus	M
SAMN02843152	Angus	Taurus	M
SAMN01915341	Angus	Taurus	M
SAMN01915339	Angus	Taurus	M
SAMN02843141	Angus	Taurus	M
SAMN02843079	Angus	Taurus	M
SAMN02843101	Angus	Taurus	M
SAMN02142989	Angus	Taurus	M
SAMN02843142	Angus	Taurus	M
SAMN02843143	Angus	Taurus	M
SAMN02841106	Angus	Taurus	M
SAMN02142988	Angus	Taurus	M
SAMN01915337	Angus	Taurus	M
SAMN02839607	Angus	Taurus	M
SAMN02843131	Angus	Taurus	M
SAMN02142990	Angus	Taurus	M
SAMN02941168	Angus	Taurus	M
SAMN02841116	Angus	Taurus	M
SAMN02843144	Angus	Taurus	M
SAMN02843145	Angus	Taurus	M
SAMN02842717	Angus	Taurus	M
SAMN02842718	Angus	Taurus	M
SAMN02843054	Angus	Taurus	M
SAMN02843055	Angus	Taurus	M
SAMN02941210	Angus	Taurus	M
SAMEA3706825	Angus	Taurus	M
SAMN02142987	Angus	Taurus	M
SAMN02142983	Angus	Taurus	M
SAMN02142984	Angus	Taurus	M
SAMN02941169	Angus	Taurus	M
SAMN17765866	Afar	Indicus	U
SAMN17765867	Afar	Indicus	U
SAMN17765868	Afar	Indicus	U
SAMN17765869	Afar	Indicus	U
SAMN17765870	Afar	Indicus	U
SAMN04545540	Ankole	Indicus	U
SAMN04545541	Ankole	Indicus	U
SAMN04545542	Ankole	Indicus	U
SAMN04545543	Ankole	Indicus	U
SAMN04545544	Ankole	Indicus	U
SAMN04545545	Ankole	Indicus	U
SAMN04545546	Ankole	Indicus	U
SAMN04545547	Ankole	Indicus	U
SAMN04545548	Ankole	Indicus	U
SAMN04545549	Ankole	Indicus	U
SAMN01915355	Crossbreed	Taurus	M
SAMN13389915	BelgianBlueLimousin	Taurus	F
SAMN02843115	Crossbreed	Taurus	M
SAMN02843116	Crossbreed	Taurus	M
SAMN02843117	Crossbreed	Taurus	M
SAMN02843118	Crossbreed	Taurus	M
SAMN02843119	Crossbreed	Taurus	M
SAMN02842697	Crossbreed	Taurus	M
SAMN02843146	Crossbreed	Taurus	M
SAMN02842713	Crossbreed	Taurus	M
SAMN02843104	Crossbreed	Taurus	M
SAMN02841104	Crossbreed	Taurus	M
SAMN02843105	Crossbreed	Taurus	M
SAMN02842698	Crossbreed	Taurus	M
SAMN02842699	Crossbreed	Taurus	M
SAMN02843106	Crossbreed	Taurus	M
SAMN02842703	Composite	Taurus	M
SAMN02843107	Crossbreed	Taurus	M
SAMEA5415491	BelgiumBlue	Taurus	U
SRS1468771	Boran	TaurusXIndicus	U
SRS1468770	Boran	TaurusXIndicus	U
SRS1335347	Boran	TaurusXIndicus	U
SRS1338703	Boran	TaurusXIndicus	U
SRS1429391	Boran	TaurusXIndicus	U
SRS1346805	Boran	TaurusXIndicus	U
SRS1429491	Boran	TaurusXIndicus	U
SRS1437860	Boran	TaurusXIndicus	U
SRS1727978	Boran	TaurusXIndicus	U
SRS1468768	Boran	TaurusXIndicus	U
SAMN08435279	Brahman	Indicus	M
SAMN08435280	Brahman	Indicus	M
SAMN08435281	Brahman	Indicus	M
SAMN08435282	Brahman	Indicus	M
SAMN08435324	Brahman	Indicus	M
SAMN08435283	Brahman	Indicus	M
SAMN08435284	Brahman	Indicus	M
SAMN08435285	Brahman	Indicus	M
SAMN08435286	Brahman	Indicus	M
SAMN08435287	Brahman	Indicus	M
SAMN08435288	Brahman	Indicus	M
SAMN08435289	Brahman	Indicus	M
SAMN08435290	Brahman	Indicus	M
SAMN08435291	Brahman	Indicus	M
SAMN08435292	Brahman	Indicus	M
SAMN08435293	Brahman	Indicus	M
SAMN08435295	Brahman	Indicus	M
SAMN08435296	Brahman	Indicus	M
SAMN08435297	Brahman	Indicus	M
SAMN08435298	Brahman	Indicus	M
SAMN08435299	Brahman	Indicus	M
SAMN08435300	Brahman	Indicus	M
SAMN08435301	Brahman	Indicus	M
SAMN08435302	Brahman	Indicus	M
SAMN08435303	Brahman	Indicus	M
SAMN08435304	Brahman	Indicus	M
SAMN08435305	Brahman	Indicus	M
SAMN08435306	Brahman	Indicus	M
SAMN08435307	Brahman	Indicus	M
SAMN08435308	Brahman	Indicus	M
SAMN08435310	Brahman	Indicus	M
SAMN08435311	Brahman	Indicus	M
SAMN08435312	Brahman	Indicus	M
SAMN08435313	Brahman	Indicus	M
SAMN08435314	Brahman	Indicus	M
SAMN08435315	Brahman	Indicus	M
SAMN08435316	Brahman	Indicus	M
SAMN08435317	Brahman	Indicus	M
SAMN08435318	Brahman	Indicus	M
SAMN08435319	Brahman	Indicus	M
SAMN08435320	Brahman	Indicus	M
SAMN08435321	Brahman	Indicus	M
SAMN08435322	Brahman	Indicus	M
SAMN08435323	Brahman	Indicus	M
SAMN08435326	Brahman	Indicus	M
SAMN08435327	Brahman	Indicus	M
SAMN05788490	Brahman	Indicus	M
SAMN05788495	Brahman	Indicus	M
SAMN05788496	Brahman	Indicus	M
SAMEA4644752	Shorthorn	Taurus	F
SAMN13655868	Shorthorn	Taurus	M
SAMN13655877	Shorthorn	Taurus	M
SAMN13655874	Shorthorn	Taurus	M
SAMN13655884	Shorthorn	Taurus	M
SAMN13655869	Shorthorn	Taurus	M
SAMN13655872	Shorthorn	Taurus	M
SAMN13655871	Shorthorn	Taurus	M
SAMN13655870	Shorthorn	Taurus	M
SAMN13655885	Shorthorn	Taurus	M
SAMN13655881	Shorthorn	Taurus	M
SAMN13655883	Shorthorn	Taurus	M
SAMN13655875	Shorthorn	Taurus	M
SAMN13655879	Shorthorn	Taurus	M
SAMN13655866	Shorthorn	Taurus	M
SAMN13655882	Shorthorn	Taurus	M
SAMN13655878	Shorthorn	Taurus	M
SAMN13655873	Shorthorn	Taurus	M
SAMN13655880	Shorthorn	Taurus	M
SAMN13655867	Shorthorn	Taurus	M
SAMEA6272082	OriginalBraunvieh	Taurus	M
SAMEA6272083	OriginalBraunvieh	Taurus	M
SAMEA6272084	OriginalBraunvieh	Taurus	M
SAMEA4644757	BrownSwiss	Taurus	F
SAMEA4644727	BrownSwiss	Taurus	F
SAMEA7573539	BrownSwiss	Taurus	F
SAMEA32997418	BrownSwiss	Taurus	F
SAMEA32981668	BrownSwiss	Taurus	F
SAMEA4644734	OriginalBraunvieh	Taurus	F
SAMEA5714976	BrownSwiss	Taurus	f
SAMEA5415485	BrownSwiss	Taurus	F
SAMEA6528890	OriginalBraunvieh	Taurus	F
SAMEA6163185	BrownSwiss	Taurus	F
SAMEA6163192	BrownSwiss	Taurus	F
SAMEA4644764	OriginalBraunvieh	Taurus	F
SAMEA5714974	OriginalBraunvieh	Taurus	f
SAMEA5159847	BrownSwiss	Taurus	F
SAMEA5159886	OriginalBraunvieh	Taurus	F
SAMEA4644728	BrownSwiss	Taurus	F
SAMEA32982418	BrownSwiss	Taurus	F
SAMEA4644749	OriginalBraunvieh	Taurus	F
SAMEA6528886	OriginalBraunvieh	Taurus	F
SAMEA7573540	BrownSwiss	Taurus	F
SAMEA4644750	OriginalBraunvieh	Taurus	F
SAMEA6528894	OriginalBraunvieh	Taurus	F
SAMEA7573541	BrownSwiss	Taurus	F
SAMEA6528892	OriginalBraunvieh	Taurus	F
SAMEA4644762	BrownSwiss	Taurus	F
SAMEA4644739	BrownSwiss	Taurus	F
SAMEA7573542	BrownSwiss	Taurus	F
SAMEA4644755	BrownSwiss	Taurus	F
SAMEA5415486	BrownSwiss	Taurus	F
SAMEA5564716	BrownSwiss	Taurus	F
SAMEA5564728	OriginalBraunvieh	Taurus	F
SAMEA5415489	BrownSwiss	Taurus	F
SAMEA7573543	BrownSwiss	Taurus	F
SAMEA7573544	BrownSwiss	Taurus	F
SAMEA6163195	BrownSwiss	Taurus	F
SAMEA4644763	BrownSwiss	Taurus	F
SAMEA7589746	BrownSwiss	Taurus	F
SAMEA4644766	BrownSwiss	Taurus	F
SAMEA7573545	BrownSwiss	Taurus	F
SAMEA6163189	BrownSwiss	Taurus	F
SAMEA5714979	BrownSwiss	Taurus	f
SAMEA6528889	OriginalBraunvieh	Taurus	F
SAMEA4644769	BrownSwiss	Taurus	F
SAMEA7573546	BrownSwiss	Taurus	F
SAMEA4644754	BrownSwiss	Taurus	F
SAMEA5159853	BrownSwiss	Taurus	F
SAMEA6163187	BrownSwiss	Taurus	F
SAMEA7573547	BrownSwiss	Taurus	F
SAMEA6163193	BrownSwiss	Taurus	F
SAMEA4644765	BrownSwiss	Taurus	F
SAMEA4644768	OriginalBraunvieh	Taurus	F
SAMEA7573548	BrownSwiss	Taurus	F
SAMEA5415488	BrownSwiss	Taurus	F
SAMEA6528891	OriginalBraunvieh	Taurus	F
SAMEA5714971	BrownSwiss	Taurus	f
SAMEA6528888	OriginalBraunvieh	Taurus	F
SAMEA4644741	OriginalBraunvieh	Taurus	M
SAMEA4644743	BrownSwiss	Taurus	M
SAMEA5159875	BrownSwiss	Taurus	M
SAMEA6272085	OriginalBraunvieh	Taurus	M
SAMEA6272086	OriginalBraunvieh	Taurus	M
SAMEA6272087	OriginalBraunvieh	Taurus	M
SAMEA7690216	OriginalBraunvieh	Taurus	M
SAMEA6272088	OriginalBraunvieh	Taurus	M
SAMEA6272089	OriginalBraunvieh	Taurus	M
SAMEA6272090	OriginalBraunvieh	Taurus	M
SAMEA6272091	OriginalBraunvieh	Taurus	M
SAMEA4644758	BrownSwiss	Taurus	F
SAMEA6272092	OriginalBraunvieh	Taurus	M
SAMEA5159861	BrownSwiss	Taurus	M
SAMEA5159862	BrownSwiss	Taurus	M
SAMEA6272093	OriginalBraunvieh	Taurus	M
SAMEA5059742	OriginalBraunvieh	Taurus	M
SAMEA6272094	OriginalBraunvieh	Taurus	M
SAMEA4644740	OriginalBraunvieh	Taurus	M
SAMEA4644742	BrownSwiss	Taurus	M
SAMEA32980918	BrownSwiss	Taurus	M
SAMEA6272095	BrownSwiss	Taurus	M
SAMEA6272096	BrownSwiss	Taurus	M
SAMEA6272097	BrownSwiss	Taurus	M
SAMEA6272098	BrownSwiss	Taurus	M
SAMEA7573549	BrownSwiss	Taurus	M
SAMEA6272099	BrownSwiss	Taurus	M
SAMEA5159849	OriginalBraunvieh	Taurus	M
SAMEA6272100	OriginalBraunvieh	Taurus	M
SAMEA6272101	BrownSwiss	Taurus	M
SAMEA6272102	OriginalBraunvieh	Taurus	M
SAMEA5159867	BrownSwiss	Taurus	M
SAMEA6272103	OriginalBraunvieh	Taurus	M
SAMEA6272104	BrownSwiss	Taurus	M
SAMEA6272105	BrownSwiss	Taurus	M
SAMEA5159869	BrownSwiss	Taurus	M
SAMEA6272106	BrownSwiss	Taurus	M
SAMEA7573550	BrownSwiss	Taurus	M
SAMEA6272107	OriginalBraunvieh	Taurus	M
SAMEA6272108	BrownSwiss	Taurus	M
SAMEA5159870	BrownSwiss	Taurus	M
SAMEA6272109	OriginalBraunvieh	Taurus	M
SAMEA7573551	BrownSwiss	Taurus	M
SAMEA6272110	OriginalBraunvieh	Taurus	M
SAMEA6272111	BrownSwiss	Taurus	M
SAMEA5415498	BrownSwiss	Taurus	M
SAMEA7573552	BrownSwiss	Taurus	M
SAMEA7573553	BrownSwiss	Taurus	M
SAMEA7573554	BrownSwiss	Taurus	M
SAMEA7573555	BrownSwiss	Taurus	M
SAMEA6272112	OriginalBraunvieh	Taurus	M
SAMEA6272113	OriginalBraunvieh	Taurus	M
SAMEA7573556	BrownSwiss	Taurus	M
SAMEA6272114	OriginalBraunvieh	Taurus	M
SAMEA7573557	BrownSwiss	Taurus	M
SAMEA6272115	OriginalBraunvieh	Taurus	M
SAMEA6272116	BrownSwiss	Taurus	M
SAMEA7573558	BrownSwiss	Taurus	M
SAMEA7573559	BrownSwiss	Taurus	M
SAMEA7573560	BrownSwiss	Taurus	M
SAMEA7573561	BrownSwiss	Taurus	M
SAMEA5059750	OriginalBraunvieh	Taurus	M
SAMEA5059751	OriginalBraunvieh	Taurus	M
SAMEA5059759	OriginalBraunvieh	Taurus	M
SAMEA7573562	BrownSwiss	Taurus	M
SAMEA5159850	OriginalBraunvieh	Taurus	M
SAMEA7573563	BrownSwiss	Taurus	M
SAMEA5059743	OriginalBraunvieh	Taurus	M
SAMEA7573564	BrownSwiss	Taurus	M
SAMEA5059754	OriginalBraunvieh	Taurus	M
SAMEA5159872	BrownSwiss	Taurus	M
SAMEA5059752	OriginalBraunvieh	Taurus	M
SAMEA5059745	OriginalBraunvieh	Taurus	M
SAMEA5159885	BrownSwiss	Taurus	M
SAMEA7573565	BrownSwiss	Taurus	M
SAMEA5059757	OriginalBraunvieh	Taurus	M
SAMEA5059746	OriginalBraunvieh	Taurus	M
SAMEA7573566	BrownSwiss	Taurus	M
SAMEA5159873	BrownSwiss	Taurus	M
SAMEA5059756	OriginalBraunvieh	Taurus	M
SAMEA7573567	BrownSwiss	Taurus	M
SAMEA5059744	OriginalBraunvieh	Taurus	M
SAMEA7573568	BrownSwiss	Taurus	M
SAMEA5059755	OriginalBraunvieh	Taurus	M
SAMEA7573569	BrownSwiss	Taurus	M
SAMEA7573570	BrownSwiss	Taurus	M
SAMEA4644756	BrownSwiss	Taurus	M
SAMEA7573571	BrownSwiss	Taurus	M
SAMEA7573572	BrownSwiss	Taurus	M
SAMEA5159871	BrownSwiss	Taurus	M
SAMEA7573573	BrownSwiss	Taurus	M
SAMEA5059753	OriginalBraunvieh	Taurus	M
SAMEA7573574	BrownSwiss	Taurus	M
SAMEA7573575	BrownSwiss	Taurus	M
SAMEA7573576	BrownSwiss	Taurus	M
SAMEA7573577	BrownSwiss	Taurus	M
SAMEA7573578	BrownSwiss	Taurus	M
SAMEA7573579	BrownSwiss	Taurus	M
SAMEA7573580	BrownSwiss	Taurus	M
SAMEA7573581	BrownSwiss	Taurus	M
SAMEA7573582	BrownSwiss	Taurus	M
SAMEA5159848	OriginalBraunvieh	Taurus	M
SAMEA7589747	OriginalBraunvieh	Taurus	M
SAMEA6528893	OriginalBraunvieh	Taurus	M
SAMEA7589748	OriginalBraunvieh	Taurus	M
SAMEA5159868	BrownSwiss	Taurus	M
SAMEA7573583	BrownSwiss	Taurus	M
SAMEA4644730	OriginalBraunvieh	Taurus	M
SAMEA7573584	BrownSwiss	Taurus	M
SAMEA7573585	BrownSwiss	Taurus	M
SAMEA7573586	BrownSwiss	Taurus	M
SAMEA7573587	BrownSwiss	Taurus	M
SAMEA7573588	BrownSwiss	Taurus	M
SAMEA7573589	BrownSwiss	Taurus	M
SAMEA7573590	BrownSwiss	Taurus	M
SAMEA7573591	BrownSwiss	Taurus	M
SAMEA7573592	BrownSwiss	Taurus	M
SAMEA7573593	BrownSwiss	Taurus	M
SAMEA7573594	BrownSwiss	Taurus	M
SAMEA7573595	BrownSwiss	Taurus	M
SAMEA7573596	BrownSwiss	Taurus	M
SAMEA7573597	BrownSwiss	Taurus	M
SAMEA7573598	BrownSwiss	Taurus	M
SAMEA7573599	BrownSwiss	Taurus	M
SAMEA7573600	BrownSwiss	Taurus	M
SAMEA7573601	BrownSwiss	Taurus	M
SAMEA7573602	BrownSwiss	Taurus	M
SAMEA7573603	BrownSwiss	Taurus	M
SAMEA7573604	BrownSwiss	Taurus	M
SAMEA7573605	BrownSwiss	Taurus	M
SAMEA7573606	BrownSwiss	Taurus	M
SAMEA7573607	BrownSwiss	Taurus	M
SAMEA7573608	BrownSwiss	Taurus	M
SAMEA7589749	OriginalBraunvieh	Taurus	M
SAMEA7573609	BrownSwiss	Taurus	M
SAMEA7573610	BrownSwiss	Taurus	M
SAMEA7573611	BrownSwiss	Taurus	M
SAMEA7589750	OriginalBraunvieh	Taurus	M
SAMEA7573612	BrownSwiss	Taurus	M
SAMEA7573613	BrownSwiss	Taurus	M
SAMEA7589751	BrownSwiss	Taurus	M
SAMEA7573614	BrownSwiss	Taurus	M
SAMEA7573615	BrownSwiss	Taurus	M
SAMEA7573616	BrownSwiss	Taurus	M
SAMEA7573617	BrownSwiss	Taurus	M
SAMEA7573618	BrownSwiss	Taurus	M
SAMEA5159837	OriginalBraunvieh	Taurus	M
SAMEA5159843	OriginalBraunvieh	Taurus	M
SAMEA7573619	BrownSwiss	Taurus	M
SAMEA7573620	BrownSwiss	Taurus	M
SAMEA5714972	OriginalBraunvieh	Taurus	m
SAMEA7573621	BrownSwiss	Taurus	M
SAMEA7573622	BrownSwiss	Taurus	M
SAMEA7015108	OriginalBraunvieh	Taurus	M
SAMEA6528895	OriginalBraunvieh	Taurus	M
SAMEA5714975	OriginalBraunvieh	Taurus	m
SAMEA6528887	OriginalBraunvieh	Taurus	U
SAMEA5564726	OriginalBraunvieh	Taurus	F
SAMEA5564727	OriginalBraunvieh	Taurus	F
SAMEA6272118	OriginalBraunvieh	Taurus	M
SAMEA6272119	OriginalBraunvieh	Taurus	M
SAMEA6272120	OriginalBraunvieh	Taurus	M
SAMEA6272121	OriginalBraunvieh	Taurus	M
SAMEA6163199	BrownSwiss	Taurus	M
SAMEA6272123	OriginalBraunvieh	Taurus	M
SAMEA6272124	OriginalBraunvieh	Taurus	M
SAMEA6272125	OriginalBraunvieh	Taurus	M
SAMEA6272126	OriginalBraunvieh	Taurus	M
SAMEA6272127	OriginalBraunvieh	Taurus	M
SAMEA5415490	BrownSwiss	Taurus	M
SAMEA5159874	BrownSwiss	Taurus	M
SAMEA5159865	BrownSwiss	Taurus	M
SAMEA5159863	BrownSwiss	Taurus	M
SAMEA5159866	BrownSwiss	Taurus	M
SAMEA4644735	BrownSwiss	Taurus	M
SAMEA5159864	BrownSwiss	Taurus	M
SAMN02842704	Charolais	Taurus	M
SAMN02842705	Charolais	Taurus	M
SAMN01915354	Charolais	Taurus	M
SAMN02941176	Charolais	Taurus	M
SAMN02941177	Charolais	Taurus	M
SAMN02842706	Charolais	Taurus	M
SAMN02843108	Charolais	Taurus	M
SAMN02839608	Charolais	Taurus	M
SAMN02843066	Charolais	Taurus	M
SAMN02843056	Charolais	Taurus	M
SAMN02941178	Charolais	Taurus	M
SAMN02842715	Charolais	Taurus	M
SAMN02843058	Charolais	Taurus	M
SAMN02842700	Charolais	Taurus	M
SAMN02839609	Charolais	Taurus	M
SAMN01915352	Charolais	Taurus	M
SAMN02839610	Charolais	Taurus	M
SAMEA7690217	Charolais	Taurus	F
SAMEA4730270	Charolais	Taurus	F
SAMEA4730269	Charolais	Taurus	F
SAMEA3869563	Charolais	Taurus	M
SAMN02839611	Charolais	Taurus	M
SAMN02142992	Charolais	Taurus	M
SAMN02843123	Charolais	Taurus	M
SAMN02142993	Charolais	Taurus	M
SAMN02142991	Charolais	Taurus	M
SAMN02142994	Charolais	Taurus	M
SAMN02142995	Charolais	Taurus	M
SAMEA33668668	Chianina	Taurus	F
SAMEA7690197	Chianina	Taurus	F
SAMEA7690231	Chianina	Taurus	F
SAMEA5159835	Chianina	Taurus	F
SAMEA7690198	Chianina	Taurus	F
SAMEA32999668	Chianina	Taurus	M
SAMEA7690230	Chianina	Taurus	M
SAMEA32998168	Chianina	Taurus	U
SAMEA7690196	Chianina	Taurus	U
SAMN09087152	Angus	Taurus	M
SAMN09087153	Angus	Taurus	M
SAMN09087154	Angus	Taurus	M
SAMN09087155	Angus	Taurus	M
SAMN09087156	Angus	Taurus	M
SAMN09087157	Angus	Taurus	M
SAMN09087158	Angus	Taurus	M
SAMN09087159	Angus	Taurus	M
SAMN09087160	Angus	Taurus	M
SAMN09087161	Angus	Taurus	M
SAMN09087162	Angus	Taurus	M
SAMN09087163	Angus	Taurus	M
SAMN09087164	Angus	Taurus	M
SAMN09087165	Angus	Taurus	M
SAMN09087166	Angus	Taurus	M
SAMN09087167	Angus	Taurus	M
SAMN09087168	Angus	Taurus	M
SAMN09087169	Angus	Taurus	M
SAMN09087170	Angus	Taurus	M
SAMN09087171	Angus	Taurus	M
SAMN09087172	Angus	Taurus	M
SAMN09087173	Angus	Taurus	M
SAMN09087174	Angus	Taurus	M
SAMN09087175	Angus	Taurus	M
SAMN09087176	Angus	Taurus	M
SAMN09087177	Angus	Taurus	M
SAMN09087178	Angus	Taurus	M
SAMN09087179	Angus	Taurus	M
SAMN09087180	Angus	Taurus	M
SAMN09087181	Angus	Taurus	M
SAMN09087182	Angus	Taurus	M
SAMN09087183	Angus	Taurus	M
SAMN09087184	Angus	Taurus	M
SAMN09087185	Angus	Taurus	M
SAMN09087186	Angus	Taurus	M
SAMN09087187	Angus	Taurus	M
SAMN09087188	Angus	Taurus	M
SAMN09087189	Angus	Taurus	M
SAMN09087190	Angus	Taurus	M
SAMN09087191	Angus	Taurus	M
SAMN09087192	Angus	Taurus	M
SAMN09087193	Angus	Taurus	M
SAMN09087194	Angus	Taurus	M
SAMN09087195	Angus	Taurus	M
SAMN09087196	Angus	Taurus	M
SAMN09087198	Angus	Taurus	M
SAMN09087199	Angus	Taurus	M
SAMN02841105	Devon	Taurus	M
SAMEA19848418	Holstein	Taurus	F
SAMN05803888	Dexter	Taurus	F
SAMN05803883	Dexter	Taurus	M
SAMEA5714967	Eringer	Taurus	m
SAMEA6528879	Eringer	Taurus	F
SAMEA5714968	Evolène	Taurus	f
SAMEA5714969	Evolène	Taurus	f
SAMEA7015107	Evolène	Taurus	M
SAMN05803879	GallowayBelted	Taurus	F
SAMN05803880	GallowayBelted	Taurus	F
SAMN02842707	Gelbvieh	Taurus	M
SAMN02843150	Gelbvieh	Taurus	M
SAMN02843153	Gelbvieh	Taurus	M
SAMN02843059	Gelbvieh	Taurus	M
SAMN02843062	Gelbvieh	Taurus	M
SAMN02841107	Gelbvieh	Taurus	M
SAMN02839600	Gelbvieh	Taurus	M
SAMN02843070	Gelbvieh	Taurus	M
SAMN02839601	Gelbvieh	Taurus	M
SAMN02843075	Gelbvieh	Taurus	M
SAMN02843088	Gelbvieh	Taurus	M
SAMN02843071	Gelbvieh	Taurus	M
SAMN02843076	Gelbvieh	Taurus	M
SAMN02843077	Gelbvieh	Taurus	M
SAMN02843089	Gelbvieh	Taurus	M
SAMN02843072	Gelbvieh	Taurus	M
SAMN02839602	Gelbvieh	Taurus	M
SAMN02839603	Gelbvieh	Taurus	M
SAMN02839604	Gelbvieh	Taurus	M
SAMN02843060	Gelbvieh	Taurus	M
SAMN02843067	Gelbvieh	Taurus	M
SAMN02842708	Gelbvieh	Taurus	M
SAMN02843096	Gelbvieh	Taurus	M
SAMN01915344	Gelbvieh	Taurus	M
SAMN02843074	Gelbvieh	Taurus	M
SAMN02843073	Gelbvieh	Taurus	M
SAMEA5577149	Hariana	Indicus	F
SAMN05803881	HerefordMiniature	Taurus	F
SAMN05803882	HerefordMiniature	Taurus	F
SAMN02841110	Hereford	Taurus	M
SAMN02843132	Hereford	Taurus	M
SAMN02843090	Hereford	Taurus	M
SAMN02843091	Hereford	Taurus	M
SAMN02843109	Hereford	Taurus	M
SAMN02843097	Hereford	Taurus	M
SAMN02843133	Hereford	Taurus	M
SAMN02841108	Hereford	Taurus	M
SAMN02843068	Hereford	Taurus	M
SAMN02843092	Hereford	Taurus	M
SAMN02843098	Hereford	Taurus	M
SAMN02843134	Hereford	Taurus	M
SAMN02142997	Hereford	Taurus	M
SAMN02843111	Hereford	Taurus	M
SAMN02843112	Hereford	Taurus	M
SAMN01915353	Hereford	Taurus	M
SAMN02843113	Hereford	Taurus	M
SAMN02843099	Hereford	Taurus	M
SAMN02839605	Hereford	Taurus	M
SAMN02841111	Hereford	Taurus	M
SAMN02841112	Hereford	Taurus	M
SAMN02841113	Hereford	Taurus	M
SAMN02839606	Hereford	Taurus	M
SAMN02842709	Hereford	Taurus	M
SAMN02842710	Hereford	Taurus	M
SAMEA7015111	Hereford	Taurus	F
SAMN02142996	Hereford	Taurus	M
SAMN02841114	Hereford	Taurus	M
SAMN02841115	Hereford	Taurus	M
SAMN02843135	Hereford	Taurus	M
SAMN02843093	Hereford	Taurus	M
SAMN02143002	Hereford	Taurus	M
SAMN02143004	Hereford	Taurus	M
SAMN02143003	Hereford	Taurus	M
SAMN09519608	Holstein	Taurus	M
SAMN09519607	Holstein	Taurus	M
SAMN09519616	Holstein	Taurus	M
SAMN09519617	Holstein	Taurus	M
SAMN09519623	Holstein	Taurus	M
SAMN09519621	Holstein	Taurus	M
SAMN09519624	Holstein	Taurus	M
SAMN09519604	Holstein	Taurus	M
SAMN09519618	Holstein	Taurus	M
SAMN09519610	Holstein	Taurus	M
SAMN09519630	Holstein	Taurus	M
SAMN09519631	Holstein	Taurus	M
SAMN09519615	Holstein	Taurus	M
SAMN09519622	Holstein	Taurus	M
SAMN09519614	Holstein	Taurus	M
SAMN09519634	Holstein	Taurus	M
SAMN09519619	Holstein	Taurus	M
SAMN09519625	Holstein	Taurus	M
SAMN09519633	Holstein	Taurus	M
SAMEA4447823	Holstein	Taurus	F
SAMEA4447814	Holstein	Taurus	F
SAMN08612438	Holstein	Taurus	F
SAMEA4447787	Holstein	Taurus	F
SAMEA4447792	Holstein	Taurus	M
SAMN08612443	Holstein	Taurus	M
SAMN08612448	Holstein	Taurus	M
SAMN08612380	Holstein	Taurus	M
SAMN08612449	Holstein	Taurus	M
SAMN08612450	Holstein	Taurus	M
SAMN08612451	Holstein	Taurus	M
SAMN08612452	Holstein	Taurus	M
SAMN08612440	Holstein	Taurus	M
SAMN08612381	Holstein	Taurus	M
SAMN08612382	Holstein	Taurus	M
SAMN08612439	Holstein	Taurus	M
SAMN08612383	Holstein	Taurus	M
SAMN08612384	Holstein	Taurus	M
SAMN08612385	Holstein	Taurus	M
SAMN08612386	Holstein	Taurus	M
SAMN08612387	Holstein	Taurus	M
SAMN08612388	Holstein	Taurus	M
SAMN08612389	Holstein	Taurus	M
SAMN08612390	Holstein	Taurus	M
SAMN08612392	Holstein	Taurus	M
SAMN08612393	Holstein	Taurus	M
SAMN08612441	Holstein	Taurus	M
SAMN08612394	Holstein	Taurus	M
SAMN08612395	Holstein	Taurus	M
SAMN08612396	Holstein	Taurus	M
SAMN08612397	Holstein	Taurus	M
SAMN08612398	Holstein	Taurus	M
SAMN08612399	Holstein	Taurus	M
SAMN08612400	Holstein	Taurus	M
SAMN08612401	Holstein	Taurus	M
SAMN08612444	Holstein	Taurus	M
SAMN08612402	Holstein	Taurus	M
SAMN08612403	Holstein	Taurus	M
SAMN08612404	Holstein	Taurus	M
SAMN08612405	Holstein	Taurus	M
SAMN08612406	Holstein	Taurus	M
SAMN08612453	Holstein	Taurus	M
SAMN08612407	Holstein	Taurus	M
SAMN08612442	Holstein	Taurus	M
SAMN08612408	Holstein	Taurus	M
SAMN08612409	Holstein	Taurus	M
SAMN08612410	Holstein	Taurus	M
SAMN08612445	Holstein	Taurus	M
SAMN08612411	Holstein	Taurus	M
SAMN08612412	Holstein	Taurus	M
SAMN08612413	Holstein	Taurus	M
SAMN08612414	Holstein	Taurus	M
SAMN08612446	Holstein	Taurus	M
SAMN08612415	Holstein	Taurus	M
SAMN08612416	Holstein	Taurus	M
SAMN08612417	Holstein	Taurus	M
SAMN08612454	Holstein	Taurus	M
SAMN08612455	Holstein	Taurus	M
SAMN08612418	Holstein	Taurus	M
SAMN08612456	Holstein	Taurus	M
SAMN08612419	Holstein	Taurus	M
SAMN08612420	Holstein	Taurus	M
SAMN08612421	Holstein	Taurus	M
SAMN08612422	Holstein	Taurus	M
SAMN02843168	Holstein	Taurus	M
SAMN08612447	Holstein	Taurus	M
SAMN08612423	Holstein	Taurus	M
SAMN02841117	Holstein	Taurus	M
SAMN02841118	Holstein	Taurus	M
SAMN02843156	Holstein	Taurus	M
SAMN08612424	Holstein	Taurus	M
SAMN08612425	Holstein	Taurus	M
SAMEA3390153	Holstein	Taurus	M
SAMEA3390154	Holstein	Taurus	M
SAMN08612426	Holstein	Taurus	M
SAMN02842701	Holstein	Taurus	M
SAMN08612427	Holstein	Taurus	M
SAMN02843157	Holstein	Taurus	M
SAMN02843158	Holstein	Taurus	M
SAMN02842711	Holstein	Taurus	M
SAMN02841109	Holstein	Taurus	M
SAMEA3390160	Holstein	Taurus	M
SAMN02843160	Holstein	Taurus	M
SAMN02843139	Holstein	Taurus	M
SAMN02843161	Holstein	Taurus	M
SAMN02843162	Holstein	Taurus	M
SAMN02843169	Holstein	Taurus	M
SAMN02843124	Holstein	Taurus	M
SAMN02843163	Holstein	Taurus	M
SAMN02843125	Holstein	Taurus	M
SAMN02843120	Holstein	Taurus	M
SAMN02843154	Holstein	Taurus	M
SAMEA3869562	Holstein	Taurus	M
SAMN08612428	Holstein	Taurus	M
SAMEA32991418	Holstein	Taurus	M
SAMN09519626	Holstein	Taurus	M
SAMN02841119	Holstein	Taurus	M
SAMN02843170	Holstein	Taurus	M
SAMN09519627	Holstein	Taurus	M
SAMN09519605	Holstein	Taurus	M
SAMEA7690215	Holstein	Taurus	M
SAMEA3682654	Holstein	Taurus	M
SAMEA19871668	Holstein	Taurus	F
SAMEA4644737	Holstein	Taurus	F
SAMEA7690214	Holstein	Taurus	F
SAMEA3113485	Holstein	Taurus	F
SAMEA4644729	Holstein	Taurus	F
SAMEA7690232	Holstein	Taurus	F
SAMEA4644732	Holstein	Taurus	F
SAMEA4644731	Holstein	Taurus	F
SAMEA19325668	Holstein	Taurus	F
SAMEA5159854	Holstein	Taurus	F
SAMEA6528904	Holstein	Taurus	F
SAMEA6528896	SwissFleckvieh	Taurus	F
SAMEA4644746	Holstein	Taurus	M
SAMEA4644736	Holstein	Taurus	M
SAMEA5415500	Holstein	Taurus	M
SAMEA5159879	Holstein	Taurus	M
SAMEA4644753	Holstein	Taurus	M
SAMEA3682653	Holstein	Taurus	M
SAMEA5415484	Holstein	Taurus	M
SAMEA4644738	Holstein	Taurus	M
SAMEA7690213	Holstein	Taurus	M
SAMEA7015110	Holstein	Taurus	M
SAMEA5159857	Holstein	Taurus	M
SAMEA4644748	Holstein	Taurus	M
SAMEA5159855	Holstein	Taurus	M
SAMEA19874668	Holstein	Taurus	M
SAMEA32990668	Holstein	Taurus	F
SAMEA5415503	Holstein	Taurus	F
SAMEA5159859	Holstein	Taurus	F
SAMEA32992168	Holstein	Taurus	F
SAMEA5159860	Holstein	Taurus	F
SAMEA4644733	Holstein	Taurus	F
SAMEA3706816	Holstein	Taurus	F
SAMEA5415501	Holstein	Taurus	M
SAMEA5415502	Holstein	Taurus	M
SAMEA6528905	Holstein	Taurus	M
SAMEA7690265	Holstein	Taurus	M
SAMEA4644761	Holstein	Taurus	M
SAMEA7690212	Holstein	Taurus	M
SAMEA5714977	Holstein	Taurus	f
SAMEA5714978	Holstein	Taurus	f
SAMEA7690259	Holstein	Taurus	F
SAMEA7690256	Holstein	Taurus	F
SAMEA7690258	Holstein	Taurus	F
SAMEA7690254	Holstein	Taurus	F
SAMEA7690261	Holstein	Taurus	F
SAMEA7690253	Holstein	Taurus	F
SAMEA7690255	Holstein	Taurus	F
SAMEA7690260	Holstein	Taurus	F
SAMEA7690257	Holstein	Taurus	F
SAMEA32983918	Holstein	Taurus	M
SAMEA3706815	Holstein	Taurus	M
SAMEA7690264	Holstein	Taurus	M
SAMEA7690262	Holstein	Taurus	M
SAMEA7690266	Holstein	Taurus	M
SAMEA7690267	Holstein	Taurus	M
SAMEA3869559	Holstein	Taurus	F
SAMN11479477	Holstein	Taurus	F
SAMEA3390151	Holstein	Taurus	M
SAMN08612457	Holstein	Taurus	M
SAMN08612429	Holstein	Taurus	M
SAMEA3390152	Holstein	Taurus	M
SAMEA3390141	Holstein	Taurus	M
SAMN08612430	Holstein	Taurus	M
SAMEA3390143	Holstein	Taurus	M
SAMEA3390144	Holstein	Taurus	M
SAMEA3390145	Holstein	Taurus	M
SAMEA3390155	Holstein	Taurus	M
SAMEA3390156	Holstein	Taurus	M
SAMEA3390157	Holstein	Taurus	M
SAMEA3390146	Holstein	Taurus	M
SAMEA3390147	Holstein	Taurus	M
SAMEA3390159	Holstein	Taurus	M
SAMEA3390139	Holstein	Taurus	M
SAMEA3390148	Holstein	Taurus	M
SAMN08612431	Holstein	Taurus	M
SAMEA3390162	Holstein	Taurus	M
SAMEA3390163	Holstein	Taurus	M
SAMN08612432	Holstein	Taurus	M
SAMN08612458	Holstein	Taurus	M
SAMEA7690234	Holstein	Taurus	F
SAMEA7690223	Holstein	Taurus	F
SAMEA6528907	Holstein	Taurus	F
SAMEA6528908	Holstein	Taurus	F
SAMEA7690200	Holstein	Taurus	F
SAMEA7690238	Holstein	Taurus	F
SAMEA7015113	Holstein	Taurus	F
SAMEA7015115	Holstein	Taurus	F
SAMN02843114	Holstein	Taurus	M
SAMEA6528909	Holstein	Taurus	M
SAMEA33004168	Holstein	Taurus	M
SAMN02843126	Holstein	Taurus	M
SAMEA5159878	Holstein	Taurus	M
SAMEA7690239	Holstein	Taurus	M
SAMEA7690235	Holstein	Taurus	M
SAMEA7015112	Holstein	Taurus	M
SAMEA7690228	Holstein	Taurus	U
SAMEA3390150	Holstein	Taurus	M
SAMEA6528906	Holstein	Taurus	M
SAMN08612459	Holstein	Taurus	M
SAMN08612433	Holstein	Taurus	M
SAMN08612434	Holstein	Taurus	M
SAMEA7690201	Holstein	Taurus	M
SAMN08612460	Holstein	Taurus	M
SAMEA7690263	Holstein	Taurus	M
SAMEA33000418	Holstein	Taurus	F
SAMEA6528899	Holstein	Taurus	F
SAMEA7690208	Holstein	Taurus	F
SAMEA7690210	Holstein	Taurus	F
SAMEA7690236	Holstein	Taurus	F
SAMEA7690237	Holstein	Taurus	F
SAMEA7690241	Holstein	Taurus	F
SAMEA7690245	Holstein	Taurus	F
SAMEA7690249	Holstein	Taurus	F
SAMEA7690251	Holstein	Taurus	F
SAMEA7690252	Holstein	Taurus	F
SAMEA32983168	Holstein	Taurus	F
SAMEA32984668	Holstein	Taurus	F
SAMEA3706814	Holstein	Taurus	F
SAMEA4644759	Holstein	Taurus	F
SAMEA4644751	Holstein	Taurus	F
SAMEA7690222	Holstein	Taurus	M
SAMEA7690242	Holstein	Taurus	M
SAMEA7690243	Holstein	Taurus	M
SAMEA7690244	Holstein	Taurus	M
SAMEA7690246	Holstein	Taurus	M
SAMEA7690247	Holstein	Taurus	M
SAMEA7690248	Holstein	Taurus	M
SAMEA3706830	Holstein	Taurus	M
SAMEA5415492	Holstein	Taurus	U
SAMEA5415494	Holstein	Taurus	U
SAMEA5415496	Holstein	Taurus	U
SAMEA6528897	Holstein	Taurus	U
SAMEA6528902	Holstein	Taurus	U
SAMEA6528903	Holstein	Taurus	U
SAMEA7690209	Holstein	Taurus	U
SAMEA7690211	Holstein	Taurus	U
SAMEA7690225	Holstein	Taurus	U
SAMEA7690226	Holstein	Taurus	U
SAMEA7690227	Holstein	Taurus	U
SAMEA7690250	Holstein	Taurus	M
SAMN08612461	Holstein	Taurus	M
SAMEA3390158	Holstein	Taurus	M
SAMEA3390164	Holstein	Taurus	M
SAMN08612462	Holstein	Taurus	M
SAMN08612435	Holstein	Taurus	M
SAMN08612436	Holstein	Taurus	M
SAMEA3390161	Holstein	Taurus	M
SAMN02843140	Holstein	Taurus	M
SAMN02843180	Holstein	Taurus	M
SAMN02843171	Holstein	Taurus	M
SAMN02843155	Holstein	Taurus	M
SAMN02843181	Holstein	Taurus	M
SAMEA7690207	Holstein	Taurus	M
SAMN08612463	Holstein	Taurus	M
SAMN02843164	Holstein	Taurus	M
SAMN02843172	Holstein	Taurus	M
SAMN02843127	Holstein	Taurus	M
SAMN02843165	Holstein	Taurus	M
SAMEA5159880	Holstein	Taurus	M
SAMN08612464	Holstein	Taurus	M
SAMN02843173	Holstein	Taurus	M
SAMN02843174	Holstein	Taurus	M
SAMN02843175	Holstein	Taurus	M
SAMEA5159833	Holstein	Taurus	M
SAMEA7690224	Holstein	Taurus	M
SAMN02843128	Holstein	Taurus	M
SAMEA7690233	Holstein	Taurus	M
SAMEA32995918	Holstein	Taurus	M
SAMN09519613	Holstein	Taurus	M
SAMN09519612	Holstein	Taurus	M
SAMN09519632	Holstein	Taurus	M
SAMN09519629	Holstein	Taurus	M
SAMN09519620	Holstein	Taurus	M
SAMN09519611	Holstein	Taurus	M
SAMN09519609	Holstein	Taurus	M
SAMN09519606	Holstein	Taurus	M
SAMN09519603	Holstein	Taurus	M
SAMN08612437	Holstein	Taurus	M
SAMN02843129	Holstein	Taurus	M
SAMN02843176	Holstein	Taurus	M
SAMN02843166	Holstein	Taurus	M
SAMN02843182	Holstein	Taurus	M
SAMN02843110	Holstein	Taurus	M
SAMN02843130	Holstein	Taurus	M
SAMEA5159882	Holstein	Taurus	M
SAMN02843167	Holstein	Taurus	M
SAMEA5159881	Holstein	Taurus	M
SAMN02843177	Holstein	Taurus	M
SAMN02843178	Holstein	Taurus	M
SAMEA5159883	Holstein	Taurus	M
SAMN02842719	Crossbreed	Taurus	M
SAMN02842720	Crossbreed	Taurus	M
SAMN02843057	Crossbreed	Taurus	M
SAMEA2358281	IranAdmixed	TaurusXIndicus	F
SAMN08612480	Jersey	Taurus	M
SAMN08612481	Jersey	Taurus	M
SAMN08612465	Jersey	Taurus	M
SAMN08612466	Jersey	Taurus	M
SAMN08612467	Jersey	Taurus	M
SAMN08612482	Jersey	Taurus	M
SAMN08612468	Jersey	Taurus	M
SAMN08612483	Jersey	Taurus	M
SAMN08612469	Jersey	Taurus	M
SAMN08612484	Jersey	Taurus	M
SAMN08612485	Jersey	Taurus	M
SAMN08612486	Jersey	Taurus	M
SAMN08612487	Jersey	Taurus	M
SAMN08612488	Jersey	Taurus	M
SAMN08612470	Jersey	Taurus	M
SAMN08612489	Jersey	Taurus	M
SAMN08612490	Jersey	Taurus	M
SAMN08612471	Jersey	Taurus	M
SAMN08612491	Jersey	Taurus	M
SAMN08612492	Jersey	Taurus	M
SAMN08612472	Jersey	Taurus	M
SAMN08612493	Jersey	Taurus	M
SAMN08612494	Jersey	Taurus	M
SAMN08612495	Jersey	Taurus	M
SAMN08612496	Jersey	Taurus	M
SAMN08612497	Jersey	Taurus	M
SAMN08612498	Jersey	Taurus	M
SAMN08612499	Jersey	Taurus	M
SAMN08612501	Jersey	Taurus	M
SAMN08612503	Jersey	Taurus	M
SAMN08612504	Jersey	Taurus	M
SAMN08612505	Jersey	Taurus	M
SAMN08612526	Jersey	Taurus	M
SAMN08612473	Jersey	Taurus	M
SAMN08612527	Jersey	Taurus	M
SAMN08612528	Jersey	Taurus	M
SAMN08612529	Jersey	Taurus	M
SAMN08612530	Jersey	Taurus	M
SAMN08612474	Jersey	Taurus	M
SAMN08612531	Jersey	Taurus	M
SAMN08612475	Jersey	Taurus	M
SAMN08612476	Jersey	Taurus	M
SAMN08612477	Jersey	Taurus	M
SAMN08612532	Jersey	Taurus	M
SAMN08612478	Jersey	Taurus	M
SAMN08612533	Jersey	Taurus	M
SAMN08612534	Jersey	Taurus	M
SAMN08612535	Jersey	Taurus	M
SAMN08612537	Jersey	Taurus	M
SAMN08612538	Jersey	Taurus	M
SAMN08612539	Jersey	Taurus	M
SAMN08612540	Jersey	Taurus	M
SAMN08612541	Jersey	Taurus	M
SAMN08612542	Jersey	Taurus	M
SAMN08612543	Jersey	Taurus	M
SAMN08612479	Jersey	Taurus	M
SAMN08612544	Jersey	Taurus	M
SAMN08612545	Jersey	Taurus	M
SAMN08612546	Jersey	Taurus	M
SAMN08612547	Jersey	Taurus	M
SAMN08612548	Jersey	Taurus	M
SRX8621590	Kholmogory	Taurus	M
SRX8621591	Kholmogory	Taurus	M
SRX8621587	Kholmogory	Taurus	M
SRX8621592	Kholmogory	Taurus	M
SRX8621593	Kholmogory	Taurus	M
SRX8621598	Kholmogory	Taurus	M
SRX8621588	Kholmogory	Taurus	M
SRX8621594	Kholmogory	Taurus	M
SRX8621595	Kholmogory	Taurus	M
SRX8621589	Kholmogory	Taurus	M
SRX8621596	Kholmogory	Taurus	M
SRX8621610	Kholmogory	Taurus	M
SRX8621597	Kholmogory	Taurus	M
SRX8621621	Kholmogory	Taurus	M
SRX8621626	Kholmogory	Taurus	M
SRX8621622	Kholmogory	Taurus	M
SRX8621623	Kholmogory	Taurus	M
SRX8621624	Kholmogory	Taurus	M
SRX8621625	Kholmogory	Taurus	M
SRX8621599	Kholmogory	Taurus	M
SAMN02843094	Limousin	Taurus	M
SAMEA5159763	Limousin	Taurus	F
SAMEA32985418	Limousin	Taurus	M
SAMEA7690229	Limousin	Taurus	M
SAMN02843095	Limousin	Taurus	M
SAMEA7690204	Limousin	Taurus	F
SAMEA7690205	Limousin	Taurus	M
SAMEA7690206	Limousin	Taurus	U
SAMEA3869561	Montbeliarde	Taurus	F
SAMEA3390165	Montbeliarde	Taurus	M
SAMEA3390166	Montbeliarde	Taurus	M
SAMEA3390167	Montbeliarde	Taurus	M
SAMEA3390168	Montbeliarde	Taurus	M
SAMEA3390169	Montbeliarde	Taurus	M
SAMEA3390170	Montbeliarde	Taurus	M
SAMEA3390171	Montbeliarde	Taurus	M
SAMEA3390172	Montbeliarde	Taurus	M
SAMEA3390173	Montbeliarde	Taurus	M
SAMEA3390174	Montbeliarde	Taurus	M
SAMEA3390175	Montbeliarde	Taurus	M
SAMEA3390176	Montbeliarde	Taurus	M
SAMEA3390177	Montbeliarde	Taurus	M
SAMEA3390178	Montbeliarde	Taurus	M
SAMEA3390179	Montbeliarde	Taurus	M
SAMEA3390180	Montbeliarde	Taurus	M
SAMEA3390181	Montbeliarde	Taurus	M
SRS1512380	NDama	Taurus	U
SRS1512399	NDama	Taurus	U
SRS1512404	NDama	Taurus	U
SRS1512405	NDama	Taurus	U
SRS1512406	NDama	Taurus	U
SRS1512407	NDama	Taurus	U
SRS1512417	NDama	Taurus	U
SRS1512418	NDama	Taurus	U
SRS1512498	NDama	Taurus	U
SRS1512514	NDama	Taurus	U
SAMEA3390182	Normande	Taurus	M
SAMEA3390183	Normande	Taurus	M
SAMEA3390184	Normande	Taurus	M
SAMEA3390185	Normande	Taurus	M
SAMEA3390187	Normande	Taurus	M
SAMEA3390188	Normande	Taurus	M
SAMEA3390189	Normande	Taurus	M
SAMEA3390190	Normande	Taurus	M
SAMEA3390191	Normande	Taurus	M
SAMEA3390192	Normande	Taurus	M
SAMEA3390193	Normande	Taurus	M
SAMEA3390194	Normande	Taurus	M
SAMEA3390195	Normande	Taurus	M
SAMEA3390196	Normande	Taurus	M
SAMEA3390197	Normande	Taurus	M
SAMEA3390198	Normande	Taurus	M
SAMEA3390199	Normande	Taurus	M
SAMEA33001168	Normande	Taurus	F
SRS1512518	Ogaden	Indicus	U
SRS1512519	Ogaden	Indicus	U
SRS1512520	Ogaden	Indicus	U
SRS1512521	Ogaden	Indicus	U
SRS1512522	Ogaden	Indicus	U
SRS1512523	Ogaden	Indicus	U
SRS1512524	Ogaden	Indicus	U
SRS1512525	Ogaden	Indicus	U
SRS1512526	Ogaden	Indicus	U
SAMEA5159836	Piedmontese	Taurus	F
SAMEA19324918	Piedmontese	Taurus	F
SAMEA33001918	Piedmontese	Taurus	M
SAMN01915349	Piedmontese	Taurus	M
SAMN01915345	Piedmontese	Taurus	M
SAMN02941216	Piedmontese	Taurus	M
SAMN02941219	Piedmontese	Taurus	M
SAMN02941218	Piedmontese	Taurus	M
SAMN02941217	Piedmontese	Taurus	M
SAMN02941215	Piedmontese	Taurus	M
SAMEA5159845	Pinzgauer	Taurus	F
SAMN01915350	AngusRed	Taurus	M
SAMN02941207	AngusRed	Taurus	M
SAMN02843147	AngusRed	Taurus	M
SAMN02839613	AngusRed	Taurus	M
SAMN02843148	AngusRed	Taurus	M
SAMN02842702	AngusRed	Taurus	M
SAMN02839614	AngusRed	Taurus	M
SAMN02843149	AngusRed	Taurus	M
SAMN01915346	AngusRed	Taurus	M
SAMN02941209	AngusRed	Taurus	M
SAMN02941201	Charolais	Taurus	M
SAMN02843065	Crossbreed	Taurus	M
SAMN02843100	Crossbreed	Taurus	M
SAMN02843136	Crossbreed	Taurus	M
SAMN02843137	Crossbreed	Taurus	M
SAMN02843069	Crossbreed	Taurus	M
SAMN02843138	Crossbreed	Taurus	M
SAMN02843064	Crossbreed	Taurus	M
SAMEA4644767	Holstein	Taurus	F
SAMEA5160021	Holstein	Taurus	M
SAMEA4644726	Holstein	Taurus	M
SAMEA32986918	Holstein	Taurus	F
SAMEA32995168	Holstein	Taurus	F
SAMEA32996668	Holstein	Taurus	F
SAMEA32987668	Romagnola	Taurus	F
SAMEA32988418	Romagnola	Taurus	F
SAMEA32989168	Romagnola	Taurus	M
SAMEA6528884	Romagnola	Taurus	F
SAMEA6528883	Romagnola	Taurus	F
SAMEA7690202	Romagnola	Taurus	F
SAMEA7015114	Romagnola	Taurus	F
SAMEA6528882	Romagnola	Taurus	M
SAMEA2422242	Romagnola	Taurus	M
SAMEA6528881	Romagnola	Taurus	M
SAMEA7690203	Romagnola	Taurus	M
SAMEA6528885	Romagnola	Taurus	M
SAMEA7690195	Romagnola	Taurus	M
SAMN02941220	Salers	Taurus	M
SAMN13655857	Salers	Taurus	M
SAMN13655864	Salers	Taurus	M
SAMN13655858	Salers	Taurus	M
SAMN13655865	Salers	Taurus	M
SAMN13655862	Salers	Taurus	M
SAMN13655863	Salers	Taurus	M
SAMN13655859	Salers	Taurus	M
SAMN13655860	Salers	Taurus	M
SAMN13655861	Salers	Taurus	M
SAMD00013606	JapaneseNative	other	U
SAMD00013607	JapaneseNative	PredictedTaurus	U
SAMD00013608	JapaneseNative	PredictedTaurus	U
SAMD00013609	JapaneseNative	PredictedTaurus	U
SAMD00013610	JapaneseNative	PredictedTaurus	U
SAMD00013611	JapaneseNative	PredictedTaurus	U
SAMD00013612	JapaneseNative	other	U
SAMD00013613	JapaneseNative	PredictedTaurus	U
SAMD00013963	JapaneseNative	PredictedTaurus	U
SAMEA5374054	Unknown	Taurus	U
SAMEA5374056	Unknown	Taurus	U
SAMEA5374058	Unknown	Taurus	U
SAMEA5374062	Unknown	Taurus	U
SAMEA5374063	Unknown	Taurus	U
SAMEA6246218	Unknown	Taurus	U
SAMEA6246219	Unknown	Taurus	U
SAMEA6246220	Unknown	Taurus	U
SAMEA6246221	Unknown	Taurus	U
SAMEA6246222	Unknown	Taurus	U
SAMEA6813269	Unknown	Taurus	U
SAMEA6813271	Unknown	Taurus	U
SAMEA7000009	Unknown	Taurus	U
SAMEA7000010	Unknown	Taurus	U
SAMEA7000011	Unknown	Taurus	U
SAMEA7000012	Unknown	Taurus	U
SAMEA7000013	Unknown	Taurus	U
SAMEA7000014	Unknown	Taurus	U
SAMEA7000015	Unknown	Taurus	U
SAMEA7000017	Unknown	Taurus	U
SAMEA7000019	Unknown	Taurus	U
SAMEA7000020	Unknown	Taurus	U
SAMEA7000021	Unknown	Taurus	U
SAMEA7000022	Unknown	Taurus	U
SAMEA7000023	Unknown	Taurus	U
SAMEA7051353	Unknown	Taurus	U
SAMEA7195624	Unknown	Taurus	U
SAMEA7195625	Unknown	Taurus	U
SAMEA7195626	Unknown	Taurus	U
SAMEA7195627	Unknown	Taurus	U
SAMEA7195628	Unknown	Taurus	U
SAMEA7195629	Unknown	Taurus	U
SAMEA7195630	Unknown	Taurus	U
SAMEA7195631	Unknown	Indicus	U
SAMEA7195632	Unknown	Indicus	U
SAMEA7195633	Unknown	Indicus	U
SAMEA7195634	Unknown	Indicus	U
SAMEA7195635	Unknown	Indicus	U
SAMEA7195636	Unknown	Indicus	U
SAMEA7195637	Unknown	Indicus	U
SAMEA7195638	Unknown	Taurus	U
SAMEA7195639	Unknown	Taurus	U
SAMEA7195640	Unknown	Taurus	U
SAMEA7195641	Unknown	Taurus	U
SAMEA7195642	Unknown	Taurus	U
SAMEA7195643	Unknown	Indicus	U
SAMEA7195644	Unknown	Indicus	U
SAMEA7195645	Unknown	Indicus	U
SAMEA7195646	Unknown	Indicus	U
SAMEA7195647	Unknown	Indicus	U
SAMEA7195648	Unknown	Indicus	U
SAMEA7195649	Unknown	Indicus	U
SAMEA7195650	Unknown	Indicus	U
SAMEA7195651	Unknown	Indicus	U
SAMEA7195652	Unknown	Indicus	U
SAMEA7816911	Unknown	Taurus	U
SAMN02225724	Hanwoo	Taurus	U
SAMN02225725	Hanwoo	Taurus	U
SAMN02225726	Hanwoo	Taurus	U
SAMN02225727	Hanwoo	Taurus	U
SAMN02225728	Hanwoo	Taurus	U
SAMN02225729	Hanwoo	Taurus	U
SAMN02225730	Hanwoo	Taurus	U
SAMN02225731	Hanwoo	Taurus	U
SAMN02225732	Hanwoo	Taurus	U
SAMN02225733	Hanwoo	Taurus	U
SAMN02225736	Holstein	Taurus	U
SAMN02225737	Holstein	Taurus	U
SAMN02225738	Holstein	Taurus	U
SAMN02225739	Holstein	Taurus	U
SAMN02225740	Holstein	Taurus	U
SAMN02225741	Holstein	Taurus	U
SAMN02225742	Holstein	Taurus	U
SAMN02225743	Holstein	Taurus	U
SAMN02225744	Hanwoo	Taurus	U
SAMN02225745	Hanwoo	Taurus	U
SAMN02225746	Hanwoo	Taurus	U
SAMN02225747	Hanwoo	Taurus	U
SAMN02225748	Hanwoo	Taurus	U
SAMN02225750	Hanwoo	Taurus	U
SAMN02225751	Hanwoo	Taurus	U
SAMN02225752	Hanwoo	Taurus	U
SAMN02225753	Hanwoo	Taurus	U
SAMN02225754	Hanwoo	Taurus	U
SAMN02225755	Hanwoo	Taurus	U
SAMN03447086	TuranoMongolicus	Taurus	F
SAMN04028906	Auroch	auroch	U
SAMN04576207	Cloned-polledDairyBull	TaurusCloned	U
SAMN04576211	Cloned-polledDairyBull	TaurusCloned	U
SAMN04576212	Holstein	Taurus	U
SAMN04576214	Holstein	Taurus	U
SAMN09379752	Limousin	Taurus	M
SAMN10598549	Crossbreed(HO62.5%;MO25%;JE12.5%)	Taurus	M
SAMN10598550	HolsteinHereford	Taurus	F
SAMN10598551	HolsteinHereford	Taurus	M
SAMN10598552	HolsteinHereford	Taurus	M
SAMN10598553	HolsteinHereford	Taurus	M
SAMN10598554	HolsteinHereford	Taurus	M
SAMN10598555	HolsteinHereford	Taurus	M
SAMN10598556	Hereford	Taurus	F
SAMN10598557	Hereford	Taurus	F
SAMN10598558	Hereford	Taurus	F
SAMN10598559	Hereford	Taurus	F
SAMN10598560	Hereford	Taurus	F
SAMN10598561	Hereford	Taurus	F
SAMN10598562	Hereford	Taurus	F
SAMN10598563	Hereford	Taurus	F
SAMN10598564	Hereford	Taurus	M
SAMN10598565	Hereford	Taurus	F
SAMN10598566	Hereford	Taurus	F
SAMN10598567	Hereford	Taurus	F
SAMN10598568	Holstein	Taurus	M
SAMN10598569	Hereford	Taurus	M
SAMN10598570	Hereford	Taurus	M
SAMN10598571	HolsteinHereford	Taurus	M
SAMN10598572	HolsteinHereford	Taurus	F
SAMN10598573	Hereford	Taurus	F
SAMN10598574	Hereford	Taurus	F
SAMN10598575	HolsteinHereford	Taurus	M
SAMN10598576	Hereford	Taurus	F
SAMN11107014	Unknown	Taurus	U
SAMN11107015	Unknown	Taurus	U
SAMN11107016	Unknown	Taurus	U
SAMN11107017	Unknown	Taurus	U
SAMN11107018	Unknown	Taurus	U
SAMN11107031	Unknown	Taurus	U
SAMN11107033	Unknown	Taurus	U
SAMN11107034	Unknown	Taurus	U
SAMN11107035	Unknown	Taurus	U
SAMN11107036	Unknown	Taurus	U
SAMN11107037	Unknown	Taurus	U
SAMN12328017	Unknown	Indicus	U
SAMN12328018	Unknown	Indicus	U
SAMN12328019	Unknown	Indicus	U
SAMN12328020	Unknown	Indicus	U
SAMN12328021	Unknown	Indicus	U
SAMN12328022	Unknown	Indicus	U
SAMN12328023	Unknown	Indicus	U
SAMN12328024	Unknown	Indicus	U
SAMN12328025	Unknown	Indicus	U
SAMN12328026	Unknown	Indicus	U
SAMN12328027	Unknown	Indicus	U
SAMN12328028	Unknown	Indicus	U
SAMN12328029	Unknown	Indicus	U
SAMN12328030	Unknown	Indicus	U
SAMN12328031	Unknown	Indicus	U
SAMN12328032	Unknown	Indicus	U
SAMN12328033	Unknown	Indicus	U
SAMN12328034	Unknown	Indicus	U
SAMN12328035	Unknown	Indicus	U
SAMN12328036	Unknown	Indicus	U
SAMN12328037	Unknown	Indicus	U
SAMN12328038	Unknown	Indicus	U
SAMN12328039	Unknown	Indicus	U
SAMN12328040	Unknown	Indicus	U
SAMN12328041	Unknown	Indicus	U
SAMN12328042	Unknown	Indicus	U
SAMN12328043	Unknown	Indicus	U
SAMN12328044	Unknown	Indicus	U
SAMN12328045	Unknown	Indicus	U
SAMN12328046	Unknown	Indicus	U
SAMN12328047	Unknown	Indicus	U
SAMN12881489	Unknown	Taurus	U
SAMN12881515	Unknown	Taurus	U
SAMN12881526	Unknown	Taurus	U
SAMN12881527	Unknown	Taurus	U
SAMN12881539	Unknown	Taurus	U
SAMN12881543	Unknown	Taurus	U
SAMN12881552	Unknown	Taurus	U
SAMN12881574	Unknown	Taurus	U
SAMN12881575	Unknown	Taurus	U
SAMN12881654	Unknown	Taurus	U
SAMN12881659	Unknown	Taurus	U
SAMN12881660	Unknown	Taurus	U
SAMN12881661	Unknown	Taurus	U
SAMN12881663	Unknown	Taurus	U
SAMN12881664	Unknown	Taurus	U
SAMN12881665	Unknown	Taurus	U
SAMN12881666	Unknown	Taurus	U
SAMN12881671	Unknown	Taurus	U
SAMN12881672	Unknown	Taurus	U
SAMN12881680	Unknown	Taurus	U
SAMN12881681	Unknown	Taurus	U
SAMN12881686	Unknown	Taurus	U
SAMN12881711	Unknown	Taurus	U
SAMN12881712	Unknown	Taurus	U
SAMN12881718	Unknown	Taurus	U
SAMN12881794	Unknown	Taurus	U
SAMN12881802	Unknown	Taurus	U
SAMN12881817	Unknown	Taurus	U
SAMN12881822	Unknown	Taurus	U
SAMN12881839	Unknown	Taurus	U
SAMN12881840	Unknown	Taurus	U
SAMN12881841	Unknown	Taurus	U
SAMN12881845	Unknown	Taurus	U
SAMN12881846	Unknown	Taurus	U
SAMN12881847	Unknown	Taurus	U
SAMN12881848	Unknown	Taurus	U
SAMN12881849	Unknown	Taurus	U
SAMN12882162	Unknown	Taurus	U
SAMN12882163	Unknown	Taurus	U
SAMN12883785	Unknown	Taurus	U
SAMN13632278	Unknown	Taurus	U
SAMN13632279	Unknown	Taurus	U
SAMN13632280	Unknown	Indicus	U
SAMN13632281	Unknown	Indicus	U
SAMN13632282	Unknown	Indicus	U
SAMN13703155	Unknown	Taurus	U
SAMN13703156	Unknown	Taurus	U
SAMN13703157	Unknown	Taurus	U
SAMN13703158	Unknown	Taurus	U
SAMN13703159	Unknown	Taurus	U
SAMN13703160	Unknown	Taurus	U
SAMN13703161	Unknown	Taurus	U
SAMN13703162	Unknown	Taurus	U
SAMN13703163	Unknown	Taurus	U
SAMN13703164	Unknown	Taurus	U
SAMN13703165	Unknown	Taurus	U
SAMN13703166	Unknown	Taurus	U
SAMN13703167	Unknown	Taurus	U
SAMN13703168	Unknown	Taurus	U
SAMN13703169	Unknown	Taurus	U
SAMN13703170	Unknown	Taurus	U
SAMN13949653	Unknown	Taurus	U
SAMN13949654	Unknown	Taurus	U
SAMN13949655	Unknown	Taurus	U
SAMN13949656	Unknown	Taurus	U
SAMN13949658	Unknown	Taurus	U
SAMN13949659	Unknown	Taurus	U
SAMN14593732	Unknown	Taurus	U
SAMN15514477	Arsi	Indicus	F
SAMN15514478	Arsi	Indicus	F
SAMN15514479	Arsi	Indicus	F
SAMN15514480	Arsi	Indicus	F
SAMN15514481	Arsi	Indicus	F
SAMN15514482	Arsi	Indicus	F
SAMN15514483	Arsi	Indicus	M
SAMN15514484	Arsi	Indicus	M
SAMN15514485	Arsi	Indicus	M
SAMN15514486	Arsi	Indicus	M
SAMN15514487	Begait	Indicus	F
SAMN15514488	Begait	Indicus	F
SAMN15514489	Begait	Indicus	F
SAMN15514490	Begait	Indicus	F
SAMN15514491	Begait	Indicus	F
SAMN15514492	Begait	Indicus	F
SAMN15514493	Begait	Indicus	F
SAMN15514494	Begait	Indicus	F
SAMN15514495	Begait	Indicus	F
SAMN15514496	Butana	Indicus	U
SAMN15514497	Butana	Indicus	U
SAMN15514498	Butana	Indicus	U
SAMN15514499	Butana	Indicus	U
SAMN15514500	Butana	Indicus	U
SAMN15514501	Butana	Indicus	U
SAMN15514502	Unknown	Taurus	U
SAMN15514503	Butana	Indicus	U
SAMN15514504	Butana	Indicus	U
SAMN15514505	Unknown	Taurus	U
SAMN15514506	Butana	Indicus	U
SAMN15514507	Butana	Indicus	U
SAMN15514508	Butana	Indicus	U
SAMN15514509	Butana	Indicus	U
SAMN15514510	Butana	Indicus	U
SAMN15514511	Butana	Indicus	U
SAMN15514512	Butana	Indicus	U
SAMN15514513	Butana	Indicus	U
SAMN15514514	Butana	Indicus	U
SAMN15514515	Butana	Indicus	U
SAMN15514516	EthiopianBoran	Indicus	F
SAMN15514517	EthiopianBoran	Indicus	F
SAMN15514518	EthiopianBoran	Indicus	F
SAMN15514519	EthiopianBoran	Indicus	F
SAMN15514520	EthiopianBoran	Indicus	F
SAMN15514521	EthiopianBoran	Indicus	F
SAMN15514522	EthiopianBoran	Indicus	F
SAMN15514523	EthiopianBoran	Indicus	M
SAMN15514524	EthiopianBoran	Indicus	M
SAMN15514525	EthiopianBoran	Indicus	M
SAMN15514526	Goffa	Indicus	F
SAMN15514527	Goffa	Indicus	F
SAMN15514528	Goffa	Indicus	F
SAMN15514529	Goffa	Indicus	F
SAMN15514530	Goffa	Indicus	F
SAMN15514531	Goffa	Indicus	F
SAMN15514532	Goffa	Indicus	F
SAMN15514533	Goffa	Indicus	M
SAMN15514534	Goffa	Indicus	M
SAMN15514535	Goffa	Indicus	M
SAMN15514536	Unknown	Taurus	U
SAMN15514537	Unknown	Taurus	U
SAMN15514538	Unknown	Taurus	U
SAMN15514539	Unknown	Taurus	U
SAMN15514540	Mursi	Indicus	F
SAMN15514541	Mursi	Indicus	F
SAMN15514542	Mursi	Indicus	F
SAMN15514543	Mursi	Indicus	F
SAMN15514544	Mursi	Indicus	F
SAMN15514545	Mursi	Indicus	F
SAMN15514546	Mursi	Indicus	F
SAMN15514547	Mursi	Indicus	F
SAMN15514548	Mursi	Indicus	M
SAMN15514549	Mursi	Indicus	M
SAMN15514550	Afar	Indicus	F
SAMN15514551	Afar	Indicus	F
SAMN15514552	Afar	Indicus	F
SAMN15514553	Afar	Indicus	F
SAMN15514554	Afar	Indicus	F
SAMN15514555	Afar	Indicus	F
SAMN15514556	Afar	Indicus	F
SAMN15514557	Afar	Indicus	M
SAMN15514558	Afar	Indicus	M
SAMN15514559	Unknown	Taurus	U
SAMN15514560	Unknown	Taurus	U
SAMN15514561	Unknown	Taurus	U
SAMN15514562	Sheko	Indicus	F
SAMN15514563	Sheko	Indicus	F
SAMN15514564	Sheko	Indicus	F
SAMN15514565	Sheko	Indicus	F
SAMN15514566	Sheko	Indicus	F
SAMN15514567	Sheko	Indicus	F
SAMN15514568	Sheko	Indicus	F
SAMN15514569	Sheko	Indicus	F
SAMN15514570	Sheko	Indicus	F
SAMN15514571	Fogera	Indicus	F
SAMN15514572	Fogera	Indicus	F
SAMN15514573	Fogera	Indicus	F
SAMN15514574	Fogera	Indicus	F
SAMN15514575	Fogera	Indicus	F
SAMN15514576	Fogera	Indicus	F
SAMN15514577	Fogera	Indicus	F
SAMN15514578	Fogera	Indicus	F
SAMN15514579	Fogera	Indicus	M
SAMN15514580	Horro	Indicus	F
SAMN15514581	Horro	Indicus	F
SAMN15514582	Horro	Indicus	F
SAMN15514583	Horro	Indicus	F
SAMN15514584	Horro	Indicus	F
SAMN15514585	Horro	Indicus	F
SAMN15514586	Horro	Indicus	F
SAMN15514587	Horro	Indicus	F
SAMN15514588	Horro	Indicus	M
SAMN15514589	Horro	Indicus	M
SAMN15514590	Horro	Indicus	M
SAMN16134126	Unknown	Taurus	U
SAMN16134127	Unknown	Taurus	U
SAMN16134128	Unknown	Taurus	U
SAMN16134129	Unknown	Taurus	U
SAMN16134130	Unknown	Taurus	U
SAMN16134131	Unknown	Taurus	U
SAMN16134132	Unknown	Taurus	U
SAMN16134133	Unknown	Taurus	U
SAMN16134134	Unknown	Taurus	U
SAMN16134135	Unknown	Taurus	U
SAMN16134136	Unknown	Taurus	U
SAMN16134137	Unknown	Taurus	U
SAMN16134138	Unknown	Taurus	U
SAMN16134139	Unknown	Taurus	U
SAMN16134140	Unknown	Taurus	U
SAMN16134141	Unknown	Taurus	U
SAMN16134142	Unknown	Taurus	U
SAMN16134143	Unknown	Taurus	U
SAMN16134144	Unknown	Taurus	U
SAMN16134145	Unknown	Taurus	U
SAMN16357083	Unknown	Taurus	U
SAMN16825967	Unknown	Taurus	U
SAMN17765871	Unknown	Indicus	U
SAMN17765872	Unknown	Indicus	U
SAMN17765873	Unknown	Indicus	U
SAMN17765874	Unknown	Indicus	U
SAMN17765875	Unknown	Indicus	U
SAMN17765876	Unknown	Indicus	U
SAMN17765877	Unknown	Indicus	U
SAMN17765878	Unknown	Indicus	U
SAMN17765879	Unknown	Indicus	U
SAMN17765880	Unknown	Indicus	U
SAMN17765881	Unknown	Indicus	U
SAMN17765882	Unknown	Indicus	U
SAMN17765883	Unknown	Indicus	U
SAMN17765884	Unknown	Indicus	U
SAMN17765885	Unknown	Indicus	U
SAMN17765886	Unknown	Indicus	U
SAMN17765887	Unknown	Indicus	U
SAMN17765888	Unknown	Indicus	U
SAMN17765889	Unknown	Indicus	U
SAMN17765890	Unknown	Indicus	U
SAMN17765891	Unknown	Indicus	U
SAMN17765892	Unknown	Indicus	U
SAMN17765893	Unknown	Indicus	U
SAMN17765894	Unknown	Indicus	U
SAMN17765895	Unknown	Indicus	U
SAMN17765896	Unknown	Indicus	U
SAMN17765897	Unknown	Indicus	U
SAMN17765898	Unknown	Indicus	U
SAMN17765899	Unknown	Indicus	U
SAMN17765900	Unknown	Indicus	U
SAMN17825574	Unknown	Indicus	U
SAMN17827408	Unknown	Indicus	U
SAMN17828457	Unknown	Indicus	U
SAMEA5714970	ScottishHighland	Taurus	f
SAMEA5159831	ScottishHighland	Taurus	F
SAMEA5159830	ScottishHighland	Taurus	F
SAMEA5159829	ScottishHighland	Taurus	M
SAMEA7690199	Simmental	Taurus	F
SAMEA6272128	Fleckvieh	Taurus	M
SAMEA7589754	Fleckvieh	Taurus	M
SAMN02941179	Simmental	Taurus	M
SAMN02941223	Simmental	Taurus	M
SAMN02941180	Simmental	Taurus	M
SAMN10182839	Simmental	Taurus	M
SAMN02941181	Simmental	Taurus	M
SAMN02941182	Simmental	Taurus	M
SAMN02941183	Simmental	Taurus	M
SAMN02941184	Simmental	Taurus	M
SAMN02941185	Simmental	Taurus	M
SAMN02941186	Simmental	Taurus	M
SAMN02941187	Simmental	Taurus	M
SAMN02941231	Simmental	Taurus	M
SAMEA5564718	Simmental	Taurus	F
SAMEA3706826	Simmental	Taurus	F
SAMEA7690220	Simmental	Taurus	F
SAMEA5564717	Simmental	Taurus	F
SAMEA5566449	Simmental	Taurus	F
SAMEA19869418	Simmental	Taurus	F
SAMEA5564719	Simmental	Taurus	F
SAMEA5159856	Holstein	Taurus	F
SAMEA5564720	Simmental	Taurus	F
SAMEA7690219	Simmental	Taurus	F
SAMEA5159762	SwissFleckvieh	Taurus	F
SAMEA5159858	Holstein	Taurus	F
SAMEA5564722	Simmental	Taurus	F
SAMEA5564725	Simmental	Taurus	F
SAMEA7690240	Simmental	Taurus	F
SAMEA5160153	Simmental	Taurus	F
SAMEA6528880	Simmental	Taurus	F
SAMEA19868668	Simmental	Taurus	F
SAMEA4644747	Holstein	Taurus	M
SAMEA5564715	Simmental	Taurus	M
SAMEA5564713	Simmental	Taurus	M
SAMEA5564714	Simmental	Taurus	M
SAMEA5415499	Simmental	Taurus	M
SAMEA5159832	Holstein	Taurus	M
SAMEA5564711	Simmental	Taurus	M
SAMEA5564710	Simmental	Taurus	M
SAMEA19870168	Simmental	Taurus	M
SAMEA5564724	Simmental	Taurus	M
SAMEA5564723	Simmental	Taurus	M
SAMEA5564721	Simmental	Taurus	M
SAMEA7015109	Simmental	Taurus	M
SAMEA6528910	Simmental	Taurus	M
SAMEA4644744	Simmental	Taurus	M
SAMEA5564712	Simmental	Taurus	M
SAMEA4644745	Simmental	Taurus	M
SAMEA5159876	Simmental	Taurus	M
SAMEA5159877	Simmental	Taurus	M
SAMEA5415487	Simmental	Taurus	M
SAMEA6272129	Fleckvieh	Taurus	M
SAMEA6272132	Fleckvieh	Taurus	M
SAMEA6272133	Fleckvieh	Taurus	M
SAMEA6272134	Fleckvieh	Taurus	M
SAMEA33004918	Simmental	Taurus	F
SAMEA33669418	Simmental	Taurus	F
SAMN02941230	Simmental	Taurus	M
SAMN02941229	Charolais	Taurus	M
SAMN02941188	Simmental	Taurus	M
SAMN02941224	Simmental	Taurus	M
SAMN02941222	Charolais	Taurus	M
SAMN02941190	Charolais	Taurus	M
SAMN02941191	Charolais	Taurus	M
SAMN02941192	Charolais	Taurus	M
SAMN02941193	Charolais	Taurus	M
SAMN02941194	Charolais	Taurus	M
SAMN02941195	Charolais	Taurus	M
SAMN02941196	Charolais	Taurus	M
SAMN02941197	Charolais	Taurus	M
SAMN02941198	Charolais	Taurus	M
SAMN02941199	Charolais	Taurus	M
SAMN02941225	Charolais	Taurus	M
SAMN02941200	Simmental	Taurus	M
SAMN02941202	Simmental	Taurus	M
SAMEA5159889	TyroleanGrey	Taurus	F
SAMEA7015117	GreyCattle	Taurus	F
SAMEA5716181	TyroleanGrey	Taurus	m
SAMEA5564737	TyroleanGrey	Taurus	M
SAMEA7015121	GreyCattle	Taurus	F
SAMEA5159888	TyroleanGrey	Taurus	F
SAMEA7015116	GreyCattle	Taurus	F
SAMEA5564730	TyroleanGrey	Taurus	M
SAMEA5714980	TyroleanGrey	Taurus	M
SAMEA5564731	TyroleanGrey	Taurus	M
SAMEA5564729	TyroleanGrey	Taurus	M
SAMEA5564735	TyroleanGrey	Taurus	M
SAMEA5159887	TyroleanGrey	Taurus	M
SAMEA5564734	TyroleanGrey	Taurus	M
SAMEA7015118	GreyCattle	Taurus	M
SAMEA7015119	GreyCattle	Taurus	M
SAMEA7015120	GreyCattle	Taurus	M
SAMEA5564732	TyroleanGrey	Taurus	M
SAMEA5564733	TyroleanGrey	Taurus	M
SAMEA5714981	TyroleanGrey	Taurus	M
SAMEA5564736	TyroleanGrey	Taurus	M
SAMEA3682652	TyroleanGrey	Taurus	F
SAMEA7589755	TyroleanGrauvieh	Taurus	M
SAMEA7589756	TyroleanGrauvieh	Taurus	M
SAMEA7589757	TyroleanGrauvieh	Taurus	M
SAMEA7589758	TyroleanGrauvieh	Taurus	M
SAMEA7589759	TyroleanGrauvieh	Taurus	M
SAMEA7589760	TyroleanGrauvieh	Taurus	M
SAMEA7589761	TyroleanGrauvieh	Taurus	M
SAMEA7589762	TyroleanGrauvieh	Taurus	M
SAMEA7589763	TyroleanGrauvieh	Taurus	M
SAMEA5159846	Tuxer	Taurus	F
SAMEA2065753	UgandaAdmixed	TaurusXIndicus	F
SAMEA2065739	UgandaAdmixed	TaurusXIndicus	F
SAMEA2065606	UgandaAdmixed	TaurusXIndicus	F
SAMEA2065754	UgandaAdmixed	TaurusXIndicus	F
SAMEA2065605	UgandaAdmixed	TaurusXIndicus	F
SAMEA2065752	UgandaAdmixed	TaurusXIndicus	F
SAMEA2065747	UgandaAdmixed	TaurusXIndicus	F
SAMEA2065743	UgandaAdmixed	TaurusXIndicus	F
SAMEA2065741	UgandaAdmixed	TaurusXIndicus	F
SAMEA2065936	UgandaAdmixed	TaurusXIndicus	F
SAMEA2065748	UgandaAdmixed	TaurusXIndicus	F
SAMEA2065749	UgandaAdmixed	TaurusXIndicus	F
SAMEA2065937	UgandaAdmixed	TaurusXIndicus	F
SAMEA2065745	UgandaAdmixed	TaurusXIndicus	F
SAMEA2065736	UgandaAdmixed	TaurusXIndicus	F
SAMEA2065746	UgandaAdmixed	TaurusXIndicus	F
SAMEA2065750	UgandaAdmixed	TaurusXIndicus	F
SAMEA2065742	UgandaAdmixed	TaurusXIndicus	F
SAMEA2065751	UgandaAdmixed	TaurusXIndicus	F
SAMEA2065737	UgandaAdmixed	TaurusXIndicus	F
SAMEA2065740	UgandaAdmixed	TaurusXIndicus	F
SAMEA2065738	UgandaAdmixed	TaurusXIndicus	F
SAMEA2065735	UgandaAdmixed	TaurusXIndicus	M
SAMEA2065744	UgandaAdmixed	TaurusXIndicus	M
SAMEA2065938	UgandaAdmixed	TaurusXIndicus	M
SAMN05788512	Gir	Indicus	F
SAMN05788514	Gir	Indicus	F
SAMN05788519	NDama	Taurus	F
SAMN05788521	Nelore	Indicus	F
SAMN10940583	Holstein	Taurus	F
SAMN10940584	Holstein	Taurus	F
SAMN10940585	Holstein	Taurus	F
SAMN10940588	Holstein	Taurus	F
SAMN10940593	Holstein	Taurus	F
SAMN10940595	Holstein	Taurus	F
SAMN10940598	Holstein	Taurus	F
SAMN10940599	Holstein	Taurus	F
SAMN10940600	Holstein	Taurus	F
SAMN10940601	Holstein	Taurus	F
SAMN10940602	Holstein	Taurus	F
SAMN10940603	Holstein	Taurus	F
SAMN10940604	Holstein	Taurus	F
SAMN10940608	Holstein	Taurus	F
SAMN10940609	Holstein	Taurus	F
SAMN10940610	Holstein	Taurus	F
SAMN10940611	Holstein	Taurus	F
SAMN10940612	Holstein	Taurus	F
SAMN10940613	Holstein	Taurus	F
SAMN10940614	Holstein	Taurus	F
SAMN10940615	Holstein	Taurus	F
SAMN10940616	Holstein	Taurus	F
SAMN10940617	Holstein	Taurus	F
SAMN10940537	Angus	Taurus	F
SAMN10940538	Angus	Taurus	F
SAMN05938744	Holstein	Taurus	F
SAMN06161576	SichuanIndigenous	other	F
SAMN06282405	HolsteinFriesian	Taurus	F
SAMN06282409	HolsteinFriesian	Taurus	F
SAMN06282410	HolsteinFriesian	Taurus	F
SAMN06282411	HolsteinFriesian	Taurus	F
SAMN06282412	HolsteinFriesian	Taurus	F
SAMN06282413	HolsteinFriesian	Taurus	F
SAMN06282414	HolsteinFriesian	Taurus	F
SAMN06282434	HolsteinFriesian	Taurus	F
SAMN06698973	Yanbian	Taurus	F
SAMN06699009	Nanyang	TaurusXIndicus	F
SAMN06699023	Unknown	Taurus	F
SAMN06699070	Leiqiong	other	F
SAMN07622450	Dianzhong	Indicus	F
SAMN07622451	Dianzhong	Indicus	F
SAMN07622452	Dianzhong	Indicus	F
SAMN07622454	Dianzhong	Indicus	F
SAMN07622455	Dianzhong	Indicus	F
SAMN07692225	BrownSwiss	Taurus	F
SAMN13655854	Simmental	Taurus	F
SAMN10693932	AngusRed	Taurus	F
SAMN10693934	CharolaisRedAngus	Taurus	F
SAMN10721579	Sayaguesa	Taurus	F
SAMN10721582	Podolica	Taurus	F
SAMN10721583	Maremmana	Taurus	F
SAMN10721585	Boskarin	Taurus	F
SAMN08767044	AngusGerman	Taurus	F
SAMN10108008	Holstein	Taurus	F
SAMN10108012	Holstein	Taurus	F
SAMN05788513	Gir	Indicus	M
SAMN05788515	Gir	Indicus	M
SAMN05788516	Jersey	Taurus	M
SAMN05788518	Jersey	Taurus	M
SAMN05788522	Nelore	Indicus	M
SAMN05788523	Nelore	Indicus	M
SAMN05788524	Nelore	Indicus	M
SAMN05788525	Nelore	Indicus	M
SAMN05788526	Romagnola	Taurus	M
SAMN05788527	Romagnola	Taurus	M
SAMN05788528	Romagnola	Taurus	M
SAMN05788529	Romagnola	Taurus	M
SAMN10940582	Holstein	Taurus	M
SAMN10940586	Holstein	Taurus	M
SAMN10940587	Holstein	Taurus	M
SAMN10940589	Holstein	Taurus	M
SAMN10940590	Holstein	Taurus	M
SAMN10940591	Holstein	Taurus	M
SAMN10940592	Holstein	Taurus	M
SAMN10940594	Holstein	Taurus	M
SAMN10940596	Holstein	Taurus	M
SAMN10940597	Holstein	Taurus	M
SAMN10940543	Hereford	Taurus	M
SAMN10940557	Charolais	Taurus	M
SAMEA4780233	Holstein	Taurus	M
SAMEA4780234	Holstein	Taurus	M
SAMEA4780235	Holstein	Taurus	M
SAMEA4780236	Holstein	Taurus	M
SAMEA4780237	Holstein	Taurus	M
SAMEA4780238	Holstein	Taurus	M
SAMEA4780239	Holstein	Taurus	M
SAMEA4780240	Holstein	Taurus	M
SAMEA4780241	Holstein	Taurus	M
SAMEA4780242	Holstein	Taurus	M
SAMEA4780243	Holstein	Taurus	M
SAMEA4780244	Holstein	Taurus	M
SAMEA4780245	Holstein	Taurus	M
SAMEA4780246	Holstein	Taurus	M
SAMEA4780247	Holstein	Taurus	M
SAMEA4780248	Holstein	Taurus	M
SAMEA4780249	Holstein	Taurus	M
SAMEA4780250	Holstein	Taurus	M
SAMEA4780251	Holstein	Taurus	M
SAMEA4780252	Holstein	Taurus	M
SAMEA4780253	Holstein	Taurus	M
SAMEA4780254	Holstein	Taurus	M
SAMEA4780255	Holstein	Taurus	M
SAMEA4780256	Holstein	Taurus	M
SAMEA4780257	Holstein	Taurus	M
SAMEA4780258	Holstein	Taurus	M
SAMEA4780259	Holstein	Taurus	M
SAMEA4780260	Holstein	Taurus	M
SAMEA4780262	Holstein	Taurus	M
SAMEA4780263	Holstein	Taurus	M
SAMEA4780264	Holstein	Taurus	M
SAMEA4780265	Holstein	Taurus	M
SAMEA4780266	Holstein	Taurus	M
SAMEA4780267	Holstein	Taurus	M
SAMEA4780268	Holstein	Taurus	M
SAMEA4780269	Holstein	Taurus	M
SAMEA4780270	Holstein	Taurus	M
SAMEA4780271	Holstein	Taurus	M
SAMEA4780272	Holstein	Taurus	M
SAMEA4780273	Holstein	Taurus	M
SAMEA4780274	Holstein	Taurus	M
SAMEA4780275	Holstein	Taurus	M
SAMEA4780277	Holstein	Taurus	M
SAMEA4780278	Holstein	Taurus	M
SAMEA4780279	Holstein	Taurus	M
SAMEA4780280	Holstein	Taurus	M
SAMEA4780281	Holstein	Taurus	M
SAMEA4780282	Holstein	Taurus	M
SAMEA4780283	Holstein	Taurus	M
SAMEA4780284	Holstein	Taurus	M
SAMEA4780285	Holstein	Taurus	M
SAMEA4780286	Holstein	Taurus	M
SAMEA4780288	Holstein	Taurus	M
SAMEA4780289	Holstein	Taurus	M
SAMEA4780290	Holstein	Taurus	M
SAMEA4780291	Holstein	Taurus	M
SAMEA4780292	Holstein	Taurus	M
SAMEA4780293	Holstein	Taurus	M
SAMEA4780295	Holstein	Taurus	M
SAMEA4780296	Holstein	Taurus	M
SAMEA4780297	Holstein	Taurus	M
SAMEA4780298	Holstein	Taurus	M
SAMEA4780299	Holstein	Taurus	M
SAMEA4780300	Holstein	Taurus	M
SAMEA4780301	Holstein	Taurus	M
SAMEA4780302	Holstein	Taurus	M
SAMEA4780303	Holstein	Taurus	M
SAMEA4780305	Holstein	Taurus	M
SAMEA4780306	Holstein	Taurus	M
SAMEA4780307	Holstein	Taurus	M
SAMEA4780308	Holstein	Taurus	M
SAMEA4780309	Holstein	Taurus	M
SAMEA4780310	Holstein	Taurus	M
SAMEA4780311	Holstein	Taurus	M
SAMEA4780312	Holstein	Taurus	M
SAMEA4780313	Holstein	Taurus	M
SAMEA4780314	Holstein	Taurus	M
SAMEA4780315	Holstein	Taurus	M
SAMEA4780317	Holstein	Taurus	M
SAMEA4780318	Holstein	Taurus	M
SAMEA4780319	Holstein	Taurus	M
SAMEA4780320	Holstein	Taurus	M
SAMEA4827645	OriginalBraunvieh	Taurus	M
SAMN05939266	Holstein	Taurus	M
SAMN05939364	Holstein	Taurus	M
SAMN05942192	Holstein	Taurus	M
SAMN05942193	Holstein	Taurus	M
SAMN05942194	Holstein	Taurus	M
SAMN05945846	Fleckvieh	Taurus	M
SAMN05945848	Fleckvieh	Taurus	M
SAMN05945849	Fleckvieh	Taurus	M
SAMN05199629	Gelbvieh	Taurus	M
SAMN05199676	Simmental	Taurus	M
SAMN05199762	LimousinHereford	Taurus	M
SAMN05199766	LimousinHereford	Taurus	M
SAMN06698974	ChaidamuYellow	TaurusXIndicus	M
SAMN06698975	ChaidamuYellow	TaurusXIndicus	M
SAMN06698976	ChaidamuYellow	TaurusXIndicus	M
SAMN06698978	ChaidamuYellow	TaurusXIndicus	M
SAMN06698979	Mongolian	Taurus	M
SAMN06698980	Mongolian	Taurus	M
SAMN06698985	Mongolian	Taurus	M
SAMN06698987	Kazakh	Taurus	M
SAMN06698988	Kazakh	Taurus	M
SAMN06698989	Kazakh	Taurus	M
SAMN06698991	Kazakh	Taurus	M
SAMN06698992	Kazakh	Taurus	M
SAMN06698993	Kazakh	Taurus	M
SAMN06698994	Kazakh	Taurus	M
SAMN06699004	Luxi	Taurus	M
SAMN06699005	Luxi	Taurus	M
SAMN06699006	Luxi	Taurus	M
SAMN06699007	Luxi	Taurus	M
SAMN06699008	Luxi	Taurus	M
SAMN06699010	Nanyang	TaurusXIndicus	M
SAMN06699012	Nanyang	TaurusXIndicus	M
SAMN06699013	Nanyang	TaurusXIndicus	M
SAMN06699015	JiaxianRed	other	M
SAMN06699016	JiaxianRed	other	M
SAMN06699019	BohaiBlack	Indicus	M
SAMN06699020	BohaiBlack	Indicus	M
SAMN06699021	BohaiBlack	Indicus	M
SAMN06699022	Unknown	Taurus	M
SAMN06699024	Lingnan	other	M
SAMN06699025	Lingnan	other	M
SAMN06699026	Lingnan	other	M
SAMN06699027	Lingnan	other	M
SAMN06699028	Lingnan	other	M
SAMN06699029	Lingnan	other	M
SAMN06699030	Lingnan	other	M
SAMN06699031	Lingnan	other	M
SAMN06699032	Zaobei	Indicus	M
SAMN06699033	Zaobei	Indicus	M
SAMN06699034	Zaobei	Indicus	M
SAMN06699035	Zaobei	Indicus	M
SAMN06699036	Zaobei	Indicus	M
SAMN06699037	Xuanhan	Indicus	M
SAMN06699038	Xuanhan	Indicus	M
SAMN06699040	Xuanhan	Indicus	M
SAMN06699041	Xuanhan	Indicus	M
SAMN06699042	Weining	Indicus	M
SAMN06699043	Weining	Indicus	M
SAMN06699045	Weining	Indicus	M
SAMN06699046	Weining	Indicus	M
SAMN06699047	Wannan	Indicus	M
SAMN06699049	Wannan	Indicus	M
SAMN06699052	Wandong	Indicus	M
SAMN06699053	Wandong	Indicus	M
SAMN06699054	Dabieshan	TaurusXIndicus	M
SAMN06699056	Guangfeng	Indicus	M
SAMN06699057	Guangfeng	Indicus	M
SAMN06699058	Guangfeng	Indicus	M
SAMN06699059	Guangfeng	Indicus	M
SAMN06699060	Jian	other	M
SAMN06699061	Jian	other	M
SAMN06699062	Jian	other	M
SAMN06699063	Jian	other	M
SAMN06699064	Jinjiang	other	M
SAMN06699066	Jinjiang	other	M
SAMN06699067	Jinjiang	other	M
SAMN07622453	Dianzhong	Indicus	M
SAMN07622456	Wenshan	Taurus	M
SAMN07622462	Wenshan	Taurus	M
SAMN07622463	Wenshan	Taurus	M
SAMN07622464	Wannan	Indicus	M
SAMN07622465	Wannan	Indicus	M
SAMN08435294	Brahman	Indicus	M
SAMN08435309	Brahman	Indicus	M
SAMN08435325	Brahman	Indicus	M
SAMN09213440	SanMartinero	Taurus	M
SAMN09213441	SanMartinero	Taurus	M
SAMN09213442	CostenoConCuernos	Taurus	M
SAMN09379697	Hereford	Taurus	M
SAMN09379700	Angus	Taurus	M
SAMN09379704	Charolais	Taurus	M
SAMN09379714	Hereford	Taurus	M
SAMN09379715	BelgianBlue	Taurus	M
SAMN09379721	Hereford	Taurus	M
SAMN09379736	Charolais	Taurus	M
SAMN09379737	Limousin	Taurus	M
SAMN09379745	BelgianBlue	Taurus	M
SAMN09379749	Charolais	Taurus	M
SAMN09379756	Limousin	Taurus	M
SAMN09379759	Angus	Taurus	M
SAMN09379762	Charolais	Taurus	M
SAMN09379765	Charolais	Taurus	M
SAMN09379772	Simmental	Taurus	M
SAMN09379795	Hereford	Taurus	M
SAMN09379808	Hereford	Taurus	M
SAMN09379809	Simmental	Taurus	M
SAMN09379812	Charolais	Taurus	M
SAMN09379814	Charolais	Taurus	M
SAMN09379817	Limousin	Taurus	M
SAMN09379830	Charolais	Taurus	M
SAMN09379832	Simmental	Taurus	M
SAMN13655855	Simmental	Taurus	M
SAMN05217649	Hereford	Taurus	M
SAMN10486398	Nelore	Indicus	M
SAMN10486399	Nelore	Indicus	M
SAMN10486400	Nelore	Indicus	M
SAMN10486401	Nelore	Indicus	M
SAMN10693931	AngusRed	Taurus	M
SAMN10693933	AngusRed	Taurus	U
SAMN10721580	Maronesa	Taurus	M
SAMN10721581	Limia	Taurus	M
SAMN10721584	Pajuna	Taurus	M
SAMN13655856	Simmental	Taurus	M
SAMN11843850	Holstein	Taurus	M
SAMN10108011	Holstein	Taurus	M
SAMN10131223	Tharparkar	Indicus	M
SAMN10131257	Kangayam	Indicus	M
SAMN10131258	Vechur	Indicus	M
SAMN12153485	ScottishHighland	Taurus	M
SAMEA5059741	OriginalBraunvieh	Taurus	M
SAMEA5059747	OriginalBraunvieh	Taurus	M
SAMEA5059748	OriginalBraunvieh	Taurus	M
SAMEA5059749	OriginalBraunvieh	Taurus	M
SAMEA5059758	OriginalBraunvieh	Taurus	M
SAMN05199550	Hereford	Taurus	M
SAMN05199614	Limousin	Taurus	M
SAMN05199680	Braunvieh	Taurus	M
SAMN05199681	Braunvieh	Taurus	M
SAMN05199688	MaineAnjou	Taurus	M
SAMN05199689	MaineAnjou	Taurus	M
SAMN05199693	SantaGertrudis	TaurusXIndicus	M
SAMN05199698	SantaGertrudis	TaurusXIndicus	M
SAMN05199699	SantaGertrudis	TaurusXIndicus	M
SAMN05199706	Limousin	Taurus	M
SAMN05199707	Simmental	Taurus	M
SAMN05199708	ChiAngus	Taurus	M
SAMN05199710	Salers	Taurus	M
SAMN05199780	CharolaisAngus	Taurus	M
SAMN09213443	CostenoConCuernos	Taurus	M
SAMN05788520	Nelore	Indicus	U
SAMN10940513	Angus	Taurus	U
SAMN10940514	Angus	Taurus	U
SAMN10940515	Angus	Taurus	U
SAMN10940516	Angus	Taurus	U
SAMN10940517	Angus	Taurus	U
SAMN10940518	Angus	Taurus	U
SAMN10940519	Angus	Taurus	U
SAMN10940520	Angus	Taurus	U
SAMN10940521	Angus	Taurus	U
SAMN10940522	Angus	Taurus	U
SAMN10940828	Unknown	PredictedTaurus	U
SAMN10940829	Unknown	PredictedTaurus	U
SAMN10940830	Unknown	PredictedTaurus	U
SAMN10940831	Unknown	PredictedTaurus	U
SAMN10940832	Unknown	PredictedTaurus	U
SAMN10940833	Unknown	PredictedTaurus	U
SAMN10940834	Unknown	PredictedTaurus	U
SAMN10940835	Unknown	PredictedTaurus	U
SAMN10940836	Unknown	PredictedTaurus	U
SAMN10940837	Unknown	PredictedTaurus	U
SAMN10940838	Unknown	PredictedTaurus	U
SAMN10940839	Unknown	PredictedTaurus	U
SAMN10940840	Unknown	PredictedTaurus	U
SAMN10940841	Unknown	PredictedTaurus	U
SAMN10940842	Unknown	PredictedTaurus	U
SAMN10940843	Unknown	PredictedTaurus	U
SAMN10940844	Unknown	PredictedTaurus	U
SAMN10940845	Unknown	PredictedTaurus	U
SAMN10940846	Unknown	PredictedTaurus	U
SAMN10940847	Unknown	PredictedTaurus	U
SAMN10940848	Unknown	PredictedTaurus	U
SAMN10940849	Unknown	PredictedTaurus	U
SAMN10940850	Unknown	PredictedTaurus	U
SAMN10940851	Unknown	PredictedTaurus	U
SAMN10940852	Unknown	PredictedTaurus	U
SAMN10940853	Unknown	PredictedTaurus	U
SAMN10940854	Unknown	PredictedTaurus	U
SAMN10940855	Unknown	PredictedTaurus	U
SAMN10940856	Unknown	PredictedTaurus	U
SAMN10940857	Unknown	PredictedTaurus	U
SAMN10940858	Unknown	PredictedTaurus	U
SAMN10940859	Unknown	PredictedTaurus	U
SAMN10940860	Unknown	PredictedTaurus	U
SAMN10940861	Unknown	PredictedTaurus	U
SAMN10940862	Unknown	PredictedTaurus	U
SAMN10940863	Unknown	PredictedTaurus	U
SAMN10940864	Unknown	PredictedTaurus	U
SAMN10940865	Unknown	PredictedTaurus	U
SAMN10940866	Unknown	PredictedTaurus	U
SAMN10940867	Unknown	PredictedTaurus	U
SAMN10940868	Unknown	PredictedTaurus	U
SAMN04545560	NDama	Taurus	U
SAMN04545561	NDama	Taurus	U
SAMN04545562	NDama	Taurus	U
SAMN04545563	NDama	Taurus	U
SAMN04545564	NDama	Taurus	U
SAMN04545565	NDama	Taurus	U
SAMN04545566	NDama	Taurus	U
SAMN04545567	NDama	Taurus	U
SAMN04545568	NDama	Taurus	U
SAMN04545569	NDama	Taurus	U
SAMEA2358278	IranAdmixed	TaurusXIndicus	U
SAMEA2358279	IranAdmixed	TaurusXIndicus	U
SAMEA2358280	IranAdmixed	TaurusXIndicus	U
SAMEA2358281	IranAdmixed	TaurusXIndicus	U
SAMEA2358282	IranAdmixed	TaurusXIndicus	U
SAMEA2358283	IranAdmixed	TaurusXIndicus	U
SAMEA2358284	IranAdmixed	TaurusXIndicus	U
SAMEA2358285	IranAdmixed	TaurusXIndicus	U
SAMEA2358286	IranAdmixed	TaurusXIndicus	U
SAMEA946958	Sahiwal	Indicus	U
SAMN01163917	Angus	Taurus	U
SAMN01163918	Nelore	Indicus	U
[truncated: 610 more rows]
